# Supplementary material for: Pro- and anti-inflammatory responses of peripheral blood mononuclear cells induced by Staphylococcus aureus and Pseudomonas aeruginosa phages
Source: Sci Rep. 2017 Aug 14;7:8004. doi: 10.1038/s41598-017-08336-9 (PMC5556114; doi:10.1038/s41598-017-08336-9)
Supplement: Supplementary file 2 — Supplementary Table S2 [file 41598_2017_8336_MOESM2_ESM.xlsx]

## Sheet: Control-VS-PA573.GeneDiffExpFil
Table S2: Differentential gene expression of PBMCs stimulated for 20 h with P. aeruginosa strain 573.
geneID	Symbol	length	ReadsMeanControl	ReadsMeanPA573	baseMeanControl	baseMeanPA573	log2Ratio(PA573/Control)	Up-Down-Regulation(PA573/Control)	P-value	FDR
2495	FTH1	1245	641410	341154	671433	323458	-1.05366	Down	6.9936e-10	6.14886e-09
7057	THBS1	5820	366054	14454.3	382633	13682.3	-4.80558	Down	0	0
6374	CXCL5	2475	249901	8755.67	260898	8324.52	-4.96998	Down	1.55453e-238	7.29852e-236
5315	PKM2	2853	186040	89944	194458	85329.5	-1.18834	Down	3.35565e-31	8.74052e-30
2512	FTL	889	160005	36198.3	167482	34367.2	-2.2849	Down	8.90929e-30	2.19288e-28
929	CD14	1661	134382	594.333	140549	564.403	-7.96014	Down	0	0
7805	LAPTM5	2240	101444	44117	106060	41845	-1.34175	Down	6.863e-39	2.29745e-37
290	ANPEP	3740	87577.3	4337.33	91621.8	4109.79	-4.47855	Down	1.22304e-141	2.32007e-139
1509	CTSD	2141	86657.3	15398	90745.9	14612.5	-2.63463	Down	1.59343e-22	3.0702e-21
7431	VIM	2151	84882.3	37623.3	88746	35668.2	-1.31505	Down	2.16328e-37	6.94468e-36
10437	IFI30	1051	79661.3	6040.67	83390.8	5741.88	-3.86029	Down	2.29428e-43	8.6173e-42
4318	MMP9	2387	77629.3	1022	81327.6	969.119	-6.39093	Down	3.04527e-51	1.40172e-49
5660	PSAP	2848	68418.7	23116.7	71615.1	21909	-1.70874	Down	1.28647e-22	2.49071e-21
342510	CD300E	3525	67421	1174.67	70450.2	1112.65	-5.98453	Down	0	0
1508	CTSB	3945	65476.7	9019	68490.5	8551.58	-3.00164	Down	2.85362e-104	3.41344e-102
2022	ENG	3196	55988	1981.33	58521.8	1879.82	-4.96031	Down	0	0
4946	OAZ1	1146	53656.3	24946	56146	23678.5	-1.2456	Down	9.39322e-15	1.20908e-13
5209	PFKFB3	4553	52981	28333.3	55283.6	26857.9	-1.04151	Down	1.24527e-14	1.59415e-13
83442	SH3BGRL3	1131	52502	15307	54902.4	14506.8	-1.92014	Down	1.26491e-74	9.03231e-73
6556	SLC11A1	3865	46457.3	1752.67	48592.2	1661.98	-4.86975	Down	7.34323e-256	4.17896e-253
5216	PFN1	1365	45660.7	19525.3	47720.2	18537.5	-1.36415	Down	6.63137e-40	2.28509e-38
6367	CCL22	2933	44668	12663.7	46721.9	11978.9	-1.9636	Down	1.07666e-58	5.827e-57
10501	SEMA6B	3961	43531.7	4537	45583	4311.48	-3.40224	Down	1.3285e-34	3.929e-33
4069	LYZ	1516	42484	206.333	44445.7	195.801	-7.82651	Down	2.56375e-256	1.5046e-253
10312	TCIRG1	2727	42283	18646	44231.5	17701.5	-1.3212	Down	4.04344e-30	1.01113e-28
968	CD68	1872	42015.7	6674.67	43955.3	6336.26	-2.79433	Down	4.92203e-85	4.24017e-83
1436	CSF1R	4006	37351	18.6667	39043.4	17.5145	-11.1223	Down	0	0
2896	GRN	2323	37322.3	10515	39059.6	9975.53	-1.96921	Down	7.90652e-30	1.95632e-28
811	CALR	1929	35636	16984.7	37277.7	16102.6	-1.21102	Down	2.36044e-20	4.08939e-19
6688	SPI1	1426	35336.3	2821.33	36960.8	2678.98	-3.78624	Down	2.24649e-147	4.53646e-145
2771	GNAI2	2200	35247.3	19096	36847.5	18114.9	-1.02439	Down	1.89692e-23	3.78578e-22
409	ARRB2	1999	34858.7	10261.3	36471	9727.61	-1.90659	Down	7.55665e-35	2.2526e-33
7045	TGFBI	2805	34299.7	61.6667	35944.4	58.2681	-9.26884	Down	3.39313e-68	2.21261e-66
23406	COTL1	1850	32956.3	11781.3	34475.3	11157	-1.62761	Down	6.45922e-33	1.80244e-31
58191	CXCL16	2344	32818.7	1460.67	34321.8	1384.9	-4.63127	Down	6.97175e-209	2.51787e-206
1890	TYMP	1851	31710.3	12078	33215.1	11483.4	-1.53229	Down	2.19673e-08	1.6743e-07
23533	PIK3R5	4605	30463.3	9829.33	31813.3	9311.19	-1.77259	Down	5.78182e-64	3.42532e-62
5768	QSOX1	3316	29025.7	3629.67	30383.2	3442.01	-3.14195	Down	6.78306e-45	2.60503e-43
9123	SLC16A3	2102	28776	11945.3	30118.4	11350.3	-1.40791	Down	2.74502e-16	3.85e-15
23646	PLD3	2424	28638.7	4189.67	29960.8	3977.12	-2.91328	Down	1.70997e-65	1.06688e-63
1514	CTSL1	1730	28062	10109.7	29376.5	9596.88	-1.61402	Down	5.64238e-10	4.9983e-09
5473	PPBP	1307	27656	227.667	28913.2	216.992	-7.05794	Down	0	0
1051	CEBPB	2113	27502.7	9374.33	28764.1	8916.35	-1.68974	Down	5.31802e-42	1.92804e-40
1522	CTSZ	1517	25608	5856.67	26791	5553.55	-2.27027	Down	1.40348e-45	5.51411e-44
10956	OS9	2869	25509.3	10128.3	26679.8	9593.65	-1.4756	Down	6.80623e-41	2.42085e-39
2517	FUCA1	2133	25479.3	487.667	26663	462.274	-5.84995	Down	9.9003e-136	1.75403e-133
64855	FAM129B	4007	24838	1797	25963.7	1705.34	-3.92837	Down	2.59587e-252	1.43384e-249
4327	MMP19	3371	24563.3	1618.67	25702.4	1534.46	-4.0661	Down	1.30732e-104	1.59425e-102
2752	GLUL	4737	23588.7	3153	24682.8	2990.88	-3.04486	Down	2.62884e-56	1.3489e-54
4000	LMNA	3239	23480	5118	24584.2	4860.34	-2.3386	Down	4.57757e-20	7.80806e-19
682	BSG	2107	23428.7	12660.3	24505.4	12011.4	-1.0287	Down	5.18175e-23	1.02113e-21
1462	VCAN	12416	22951.3	77.3333	23976	73.1298	-8.35691	Down	0	0
83706	FERMT3	2570	22518	10885.3	23551.4	10323.5	-1.18988	Down	3.7069e-26	8.22879e-25
4542	MYO1F	4173	22196.7	6160.33	23214.3	5842.53	-1.99035	Down	2.91852e-78	2.21902e-76
4323	MMP14	3558	22193.7	11075.7	23212	10497	-1.14489	Down	2.22063e-21	4.06863e-20
10376	TUBA1B	1771	22162.3	10814	23172.8	10265.2	-1.17468	Down	7.30009e-30	1.81104e-28
3687	ITGAX	4666	22130.7	2179.67	23122.6	2064.41	-3.48551	Down	6.57948e-207	2.33137e-204
1545	CYP1B1	5160	22117	3713.33	23095.6	3514.5	-2.71623	Down	8.02787e-136	1.43584e-133
10095	ARPC1B	1551	21527.3	10905.7	22527.9	10348.8	-1.12225	Down	8.7552e-13	9.71765e-12
7408	VASP	2298	21478	10555.7	22445.4	10013	-1.16455	Down	2.31603e-29	5.64871e-28
527	ATP6V0C	1180	21416	9753.67	22408.4	9260.99	-1.2748	Down	9.68847e-17	1.39105e-15
9935	MAFB	3378	21285.7	1161.33	22280.9	1101.62	-4.33811	Down	1.02066e-70	6.97021e-69
2214	FCGR3A	2406	21098.7	2078.67	22067.6	1969.12	-3.48631	Down	1.7246e-128	2.76821e-126
334	APLP2	3827	20336.3	4907.33	21261.5	4651.68	-2.19242	Down	7.74486e-93	7.73662e-91
6383	SDC2	3485	19389.3	634	20283.3	600.696	-5.07752	Down	5.00082e-144	9.68201e-142
1536	CYBB	4353	19327.7	1165.67	20188.7	1106.14	-4.18994	Down	1.06404e-275	7.13667e-273
55022	PID1	2837	19131.7	1439.33	19997.5	1364.41	-3.87347	Down	1.46228e-243	7.42207e-241
3055	HCK	2234	19047.3	6901.67	19920.1	6542.27	-1.60636	Down	1.18791e-52	5.63359e-51
23166	STAB1	7965	18875.3	125.667	19763.4	119.117	-7.3743	Down	2.46681e-90	2.31633e-88
10105	PPIF	2213	18424.3	8510.67	19269.4	8068.45	-1.25594	Down	1.79335e-33	5.1029e-32
5777	PTPN6	2464	18406.3	6883.33	19246.9	6525.48	-1.56047	Down	6.87989e-50	3.06171e-48
5226	PGD	1937	18171.3	4745	18993.1	4500.22	-2.07741	Down	5.18877e-84	4.36973e-82
140885	SIRPA	4201	18113	3969.33	18930.6	3763.85	-2.33044	Down	4.08201e-103	4.82139e-101
51177	PLEKHO1	1627	18098.3	9463.67	18930	8973.3	-1.07696	Down	4.27173e-14	5.25021e-13
728	C5AR1	2342	17931.3	214	18757.4	203.006	-6.5298	Down	4.21261e-282	2.93011e-279
3678	ITGA5	4267	17908.3	6746	18704.7	6401.94	-1.54682	Down	3.12043e-49	1.3605e-47
302	ANXA2	1665	17623	4596	18440.4	4362.81	-2.07954	Down	2.2212e-27	5.07471e-26
124935	SLC43A2	3024	17591.3	2693.67	18416.5	2553.93	-2.85021	Down	2.43125e-36	7.52206e-35
4688	NCF2	2429	17335.3	701	18101.5	666.311	-4.76377	Down	0	0
10043	TOM1	2425	17146.3	7402.67	17943	7025.16	-1.35282	Down	1.24691e-20	2.19878e-19
1535	CYBA	778	16835.7	8719.67	17614.2	8294.66	-1.08649	Down	3.21231e-12	3.42378e-11
1192	CLIC1	1265	16790.7	8359	17569.6	7942.74	-1.14537	Down	2.49718e-12	2.68443e-11
6813	STXBP2	1941	16525.7	9097.67	17286.8	8627.99	-1.00258	Down	3.97397e-17	5.79885e-16
57414	RHBDD2	1878	16522.7	4919.67	17293.5	4664.87	-1.89032	Down	1.1962e-25	2.59108e-24
5175	PECAM1	6831	16519.3	726.333	17272.6	688.557	-4.64876	Down	0	0
6195	RPS6KA1	3199	16296	8343.67	17030.7	7908.22	-1.10671	Down	1.77087e-26	3.94975e-25
6347	CCL2	760	16141.7	187.333	16863.6	177.825	-6.56731	Down	0	0
4035	LRP1	14905	15944.3	631.667	16664.3	599.646	-4.79651	Down	0	0
537	ATP6AP1	2109	15702.3	6736.33	16417.8	6388.07	-1.36181	Down	1.15549e-38	3.83395e-37
64968	MRPS6	1017	15698.3	3404	16360.7	3226.07	-2.34238	Down	3.40631e-14	4.20582e-13
25946	ZNF385A	2421	15653.7	430.667	16371.9	408.688	-5.32408	Down	0	0
5552	SRGN	1270	15547.7	8425.67	16258.2	8023.94	-1.01878	Down	8.57896e-14	1.03145e-12
23601	CLEC5A	3524	15544.3	26.3333	16241.1	24.9846	-9.34439	Down	0	0
51043	ZBTB7B	4030	15409.3	5589.67	16094	5303.47	-1.60151	Down	3.80507e-52	1.78648e-50
7706	TRIM25	5744	14805	5298	15440.8	5029.82	-1.61817	Down	3.70666e-17	5.4172e-16
6281	S100A10	1069	14707.7	5870	15381.6	5558.78	-1.46836	Down	3.79794e-44	1.43801e-42
80301	PLEKHO2	3738	14552.7	4971.33	15217.5	4713.8	-1.69077	Down	2.9514e-57	1.56133e-55
10211	FLOT1	1839	14482.7	7837.33	15150.1	7430.12	-1.02787	Down	4.37698e-17	6.3622e-16
7076	TIMP1	931	14473	2785	15140.6	2645.15	-2.517	Down	1.45985e-76	1.08794e-74
7305	TYROBP	608	14420	691.667	15084	657.785	-4.51926	Down	8.45354e-169	2.03535e-166
27128	CYTH4	3138	14108.7	7477.33	14757.6	7085.5	-1.05852	Down	3.20918e-24	6.60838e-23
2217	FCGRT	1893	14105.7	707.667	14767.6	671.602	-4.45868	Down	7.60497e-51	3.47497e-49
65108	MARCKSL1	1562	13952	3922	14612.3	3720.59	-1.97358	Down	3.484e-16	4.84304e-15
9473	C1orf38	2723	13466.7	5835.33	14087.1	5533.55	-1.3481	Down	1.12303e-37	3.63003e-36
10011	SRA1	2015	13324.7	1913.67	13927.9	1816.21	-2.93898	Down	7.14858e-152	1.49167e-149
2876	GPX1	1200	13298.7	2332	13927.1	2219.03	-2.64989	Down	9.34362e-19	1.47333e-17
4084	MXD1	5630	13283.3	3423.67	13883.4	3246.11	-2.09658	Down	3.68641e-84	3.1185e-82
301	ANXA1	1399	13230	4164	13818.8	3959.16	-1.80336	Down	1.86599e-64	1.11603e-62
7422	VEGFA	3677	13056.7	6364.67	13654.6	6035.4	-1.17787	Down	1.43168e-28	3.42072e-27
55911	APOBR	3792	13038.7	2011.67	13643.4	1907.32	-2.83858	Down	2.38241e-46	9.58064e-45
967	CD63	1238	12794.3	4908.67	13379	4663.28	-1.52055	Down	6.18952e-35	1.85094e-33
6888	TALDO1	1319	12547.7	4606.67	13128.7	4373.56	-1.58584	Down	2.60272e-23	5.18887e-22
5791	PTPRE	5392	12540.7	2273.33	13079.7	2154.58	-2.60185	Down	5.48647e-30	1.36291e-28
7454	WAS	1844	12508.7	6064.67	13086.1	5749.59	-1.1865	Down	7.74081e-26	1.69234e-24
29992	PILRA	1323	12139	3382.67	12701.2	3209.16	-1.9847	Down	1.574e-38	5.20417e-37
6282	S100A11	595	11855.3	2926.67	12391.3	2779.61	-2.15637	Down	4.26807e-88	3.78087e-86
8111	GPR68	2880	11776	3685	12315.8	3491.75	-1.81849	Down	1.3589e-64	8.2323e-63
6533	SLC6A6	6516	11744.3	6327.67	12253.3	6003.25	-1.02935	Down	5.5565e-10	4.9292e-09
4043	LRPAP1	10536	11389.7	5776	11915.3	5481.56	-1.12016	Down	4.50181e-14	5.51853e-13
64115	C10orf54	4774	11389	3970.33	11927	3764.38	-1.66375	Down	1.69632e-13	1.99854e-12
9114	ATP6V0D1	1688	11372.3	5520.33	11901.8	5236.87	-1.1844	Down	8.27078e-13	9.21264e-12
23136	EPB41L3	4446	11294.3	2671.67	11805	2531.4	-2.22138	Down	2.4641e-92	2.43557e-90
1848	DUSP6	2842	11240.7	479	11733.8	454.22	-4.69113	Down	7.31931e-193	2.32978e-190
10288	LILRB2	2940	11055	1116	11573.4	1057.48	-3.45211	Down	2.14343e-46	8.65668e-45
11344	TWF2	1659	11054.3	5384	11566	5112.39	-1.17782	Down	2.48464e-14	3.10044e-13
284013	VMO1	821	10898	30	11417	28.6653	-8.63767	Down	2.74724e-52	1.29306e-50
80727	TTYH3	4838	10894.3	1807.67	11377.6	1716.26	-2.72886	Down	9.4655e-90	8.75675e-88
123	PLIN2	2116	10842.3	4163.33	11345.7	3950.59	-1.522	Down	3.48863e-28	8.22038e-27
6386	SDCBP	2173	10808.7	5201	11299.1	4940.73	-1.19341	Down	5.44702e-30	1.3549e-28
5878	RAB5C	1918	10776.3	5051	11268.9	4794.33	-1.23295	Down	9.63777e-32	2.57464e-30
81502	HM13	2011	10757	5737	11251	5444.29	-1.04724	Down	1.46298e-23	2.9322e-22
10307	APBB3	2167	10717.3	2189.33	11192.2	2077.1	-2.42985	Down	6.12167e-91	5.86556e-89
54	ACP5	1663	10684.7	1954.67	11188.1	1855.71	-2.59192	Down	1.70703e-18	2.63203e-17
57491	AHRR	5676	10639.7	786.667	11106.4	745.533	-3.89697	Down	4.14176e-154	8.83889e-152
6526	SLC5A3	11579	10586.7	1887.33	11010.2	1788	-2.62242	Down	1.59692e-06	9.65245e-06
8031	NCOA4	3748	10541	5497.67	11011.6	5214.34	-1.07847	Down	7.16e-25	1.50914e-23
1912	PHC2	3873	10466.7	3547.67	10939.9	3364.76	-1.70102	Down	5.79157e-57	3.02968e-55
7165	TPD52L2	2428	10448.3	4418.33	10929.1	4188.01	-1.38384	Down	1.92062e-31	5.08733e-30
84790	TUBA1C	1581	10359.7	3578.33	10836	3394.67	-1.6745	Down	1.93644e-52	9.16027e-51
23654	PLXNB2	6356	10258.3	2504	10715.7	2378.44	-2.17165	Down	1.86657e-88	1.66133e-86
6452	SH3BP2	9211	10150.7	4473.33	10612.6	4238.89	-1.32402	Down	6.25374e-36	1.92533e-34
822	CAPG	1604	10023.3	1992.33	10503.6	1890.58	-2.47399	Down	4.3828e-11	4.26251e-10
23313	KIAA0930	6287	9973.67	2704.33	10433.8	2560.96	-2.02651	Down	7.08954e-41	2.51685e-39
6035	RNASE1	903	9966.67	3.66667	10444	3.43469	-11.5702	Down	2.65548e-58	1.42894e-56
29	ABR	5610	9951.67	4873	10399	4620.59	-1.1703	Down	1.00187e-28	2.40602e-27
4689	NCF4	1646	9915	2063.33	10366.2	1956.68	-2.40541	Down	2.44545e-105	3.02141e-103
219972	MPEG1	4527	9895.33	1090.33	10348	1034.6	-3.32221	Down	1.21367e-163	2.88515e-161
54407	SLC38A2	4961	9889	4922.33	10307.4	4670.27	-1.1421	Down	3.03819e-07	2.0126e-06
7922	SLC39A7	2475	9880.33	5260	10326.1	4986.94	-1.05007	Down	1.44178e-23	2.89281e-22
84034	EMILIN2	4009	9874.67	2372.33	10325.3	2247.92	-2.19952	Down	7.15977e-90	6.65646e-88
10092	ARPC5	2094	9848.33	3777	10294.5	3583.69	-1.52235	Down	2.11145e-46	8.5459e-45
8932	MBD2	5190	9760.33	4947.67	10195.1	4686.5	-1.1213	Down	1.64716e-26	3.68258e-25
57142	RTN4	4871	9737.33	4605.67	10176	4365.48	-1.22096	Down	5.81696e-31	1.50472e-29
5447	POR	2509	9678	3917.33	10127.2	3716.47	-1.44623	Down	6.62517e-26	1.45351e-24
55654	TMEM127	4593	9591.33	3560.33	10019.7	3377.97	-1.56861	Down	5.7286e-49	2.46186e-47
116988	AGAP3	3247	9582	4439.33	10016.9	4210.99	-1.25021	Down	2.52463e-32	6.93167e-31
57175	CORO1B	1949	9480.67	1364.33	9925.18	1297.16	-2.93573	Down	1.09324e-34	3.24858e-33
1611	DAP	2385	9473	3948.33	9892.39	3742.67	-1.40225	Down	7.38176e-40	2.53436e-38
7132	TNFRSF1A	2258	9445.33	3040	9874.76	2886.12	-1.77461	Down	3.65571e-61	2.08675e-59
2769	GNA15	2132	9391.67	3809	9825.98	3617.69	-1.44153	Down	6.02396e-28	1.41236e-26
10859	LILRB1	2971	9336.67	1948.67	9762.85	1846.12	-2.4028	Down	2.82301e-50	1.26833e-48
1520	CTSS	4107	9313.67	5091.33	9737.63	4830.2	-1.01149	Down	5.74094e-22	1.076e-20
219855	SLC37A2	4196	9167.67	405.333	9584.58	383.785	-4.64235	Down	9.3513e-301	7.63554e-298
79709	GLT25D1	3593	9065.67	4248.33	9474.53	4023.15	-1.23573	Down	1.88529e-31	5.00081e-30
87	ACTN1	3809	9039	3919.33	9446.01	3718.08	-1.34515	Down	7.69299e-37	2.39991e-35
30817	EMR2	6483	8997.33	948.667	9395.26	898.914	-3.38568	Down	5.97231e-186	1.80903e-183
9555	H2AFY	1940	8931.33	3216	9341.63	3046.74	-1.61641	Down	3.07976e-51	1.41413e-49
23657	SLC7A11	9648	8860	2602.67	9251.19	2466.79	-1.907	Down	2.84125e-69	1.89889e-67
55819	RNF130	1865	8803.67	1698	9206.84	1610.22	-2.51545	Down	9.38917e-113	1.27774e-110
2014	EMP3	850	8773.33	3604.33	9170.48	3422.56	-1.42192	Down	9.82139e-41	3.46052e-39
2353	FOS	2158	8731.33	2062	9124.45	1959.85	-2.21899	Down	8.23814e-91	7.85342e-89
126364	LRRC25	2430	8684.33	83.3333	9087.34	78.9861	-6.84612	Down	1.51188e-177	4.23777e-175
6256	RXRA	5547	8453.33	1859.33	8838.57	1763.51	-2.32537	Down	4.85237e-98	5.29811e-96
9046	DOK2	1870	8395.67	4166.33	8787.97	3952.7	-1.15269	Down	4.20179e-09	3.45338e-08
10226	PLIN3	2345	8364.33	3031	8747.06	2873.92	-1.60578	Down	1.78494e-50	8.05798e-49
483	ATP1B3	1853	8318.33	3580.67	8678.02	3397.33	-1.35297	Down	1.5454e-18	2.38673e-17
220002	CYBASC3	3214	8257	2827	8633.5	2677.71	-1.68895	Down	1.31638e-41	4.74505e-40
526	ATP6V1B2	3054	8234.67	3974.67	8607.05	3770.3	-1.19084	Down	2.56345e-29	6.24405e-28
2768	GNA12	4398	8222	2749	8590.37	2605.87	-1.72096	Down	3.26028e-57	1.71989e-55
7384	UQCRC1	1636	8178.67	4137.67	8556.56	3923.57	-1.12486	Down	1.66811e-20	2.91958e-19
5863	RGL2	3362	8135.33	3491.33	8498.38	3305.26	-1.36243	Down	2.52297e-37	8.05805e-36
6277	S100A6	683	8109.33	2381.67	8481.76	2267.94	-1.90298	Down	3.12026e-19	5.06032e-18
4048	LTA4H	2214	8095.67	2917	8470.74	2772	-1.61156	Down	3.8514e-28	9.05248e-27
2124	EVI2B	2009	8037	3247.67	8389.18	3091.28	-1.44032	Down	3.46038e-30	8.6648e-29
8301	PICALM	4169	8017.33	4330.33	8377.54	4102.89	-1.02989	Down	1.88205e-22	3.61399e-21
22822	PHLDA1	5913	7946.33	3813	8305.73	3614.05	-1.20049	Down	1.25486e-29	3.07654e-28
11006	LILRB4	2097	7911	1247.67	8285.28	1181.83	-2.80953	Down	6.05816e-25	1.28122e-23
79930	DOK3	2354	7908.33	686	8263.93	651.05	-3.66599	Down	2.02459e-160	4.58094e-158
2539	G6PD	2395	7900.33	4009.67	8258.02	3803	-1.11866	Down	4.33271e-26	9.58402e-25
2799	GNS	5144	7894.67	2903.67	8249.91	2748.33	-1.58582	Down	4.75795e-49	2.05412e-47
79143	MBOAT7	2615	7893	4232.33	8256.83	4020.62	-1.03817	Down	1.42976e-19	2.36989e-18
10474	TADA3	2571	7759.33	4033.67	8115.3	3824.76	-1.08527	Down	6.99825e-24	1.4193e-22
2934	GSN	2797	7539.67	769	7888.95	729.447	-3.43496	Down	8.65888e-41	3.06241e-39
3801	KIFC3	3411	7536.33	1635.67	7879.98	1551.67	-2.34437	Down	1.91394e-98	2.13951e-96
6275	S100A4	564	7492.67	669	7826.54	633.289	-3.62744	Down	5.65842e-188	1.77109e-185
4354	MPP1	2216	7250.67	910.333	7582.02	863.463	-3.13438	Down	2.42201e-160	5.41491e-158
9260	PDLIM7	1709	7227	755.333	7556.86	715.898	-3.39996	Down	1.05109e-182	3.13326e-180
162989	DEDD2	2025	7218.33	3811.67	7547.41	3617.55	-1.06097	Down	1.40967e-23	2.83443e-22
51094	ADIPOR1	2190	7137.67	3636	7456.28	3450.03	-1.11185	Down	1.10961e-25	2.41466e-24
6448	SGSH	2770	7116.33	3823	7442.99	3628.66	-1.03645	Down	1.43773e-22	2.77498e-21
8650	NUMB	3647	7057	3189.67	7367.19	3023.82	-1.28474	Down	2.53009e-33	7.15588e-32
3071	NCKAP1L	3909	7015	3854	7334.47	3650.65	-1.00654	Down	2.67265e-21	4.88252e-20
3162	HMOX1	1606	6908	1952.33	7232.84	1853.08	-1.96464	Down	9.38422e-19	1.47849e-17
7867	MAPKAPK3	3047	6812	2305.67	7119.63	2185.75	-1.70368	Down	2.79477e-55	1.41471e-53
25900	IFFO1	2816	6730	3094.33	7034.65	2932.65	-1.26227	Down	4.79336e-32	1.29898e-30
8942	KYNU	1774	6729	2881	7030.47	2737.98	-1.36051	Down	6.08039e-37	1.89999e-35
81622	UNC93B1	2334	6707.33	2517.67	7018.11	2395.66	-1.55066	Down	1.32901e-24	2.7732e-23
2012	EMP1	2804	6679	530.667	6971.12	502.858	-3.79317	Down	1.58447e-69	1.06273e-67
1438	CSF2RA	1983	6627	984.333	6927.34	933.814	-2.8911	Down	6.11426e-139	1.12574e-136
1230	CCR1	2690	6596	95.3333	6892.62	90.5865	-6.24961	Down	0	0
1201	CLN3	1915	6581.33	3298.67	6882.33	3129.09	-1.13716	Down	1.6986e-26	3.79306e-25
3554	IL1R1	4909	6531.33	972	6816.14	921.951	-2.88619	Down	1.54193e-60	8.66989e-59
6280	S100A9	586	6521.33	107.333	6832.55	102.514	-6.05853	Down	2.44852e-44	9.28952e-43
22918	CD93	6701	6520.33	1429.67	6819.71	1352.88	-2.33367	Down	8.75577e-59	4.75241e-57
11336	EXOC3	2774	6487.67	3489.67	6783.95	3308.05	-1.03615	Down	2.41475e-22	4.60395e-21
5654	HTRA1	2138	6437	33.6667	6732.88	31.8299	-7.7247	Down	6.33511e-198	2.08725e-195
64834	ELOVL1	1631	6433.33	2738	6724.08	2596.99	-1.37249	Down	3.17704e-37	1.00956e-35
10094	ARPC3	912	6386.67	3247	6678.47	3089.45	-1.11217	Down	7.22154e-18	1.0867e-16
6850	SYK	5079	6318	1872	6604.42	1774.84	-1.89574	Down	1.80229e-66	1.13963e-64
51296	SLC15A3	2134	6276	2881.33	6567.16	2733.61	-1.26447	Down	2.02516e-22	3.88087e-21
7097	TLR2	3417	6243.33	702	6520.42	666.126	-3.2911	Down	1.41007e-170	3.57853e-168
9332	CD163	4190	6228	20.6667	6523.59	19.5997	-8.37869	Down	2.96677e-68	1.94132e-66
9839	ZEB2	9243	6163	2858.33	6434.74	2704.5	-1.25052	Down	3.0461e-31	7.97848e-30
7077	TIMP2	3670	6132	665	6415.32	631.142	-3.34548	Down	1.55958e-91	1.52546e-89
23312	DMXL2	10599	6098	863	6363.58	817.28	-2.96094	Down	1.63932e-56	8.43466e-55
7145	TNS1	10276	6076.67	419.667	6352.2	398.444	-3.99481	Down	1.34678e-86	1.17095e-84
7351	UCP2	1646	5984	2902	6264.54	2751.45	-1.18702	Down	1.51017e-12	1.64889e-11
5819	PVRL2	2869	5946.67	1988	6227.64	1886.49	-1.72298	Down	3.75719e-11	3.67309e-10
5782	PTPN12	3240	5918	2745.33	6181.51	2597.68	-1.25073	Down	4.10898e-31	1.06731e-29
2710	GK	4590	5914.33	2400	6175.76	2275.51	-1.44042	Down	2.32873e-40	8.09879e-39
3958	LGALS3	1973	5874	3103.33	6142.72	2951.82	-1.05727	Down	2.38932e-21	4.36918e-20
152007	GLIPR2	1900	5807.33	2061.67	6074.45	1955.67	-1.63509	Down	1.90091e-27	4.35354e-26
51222	ZNF219	3098	5803	2344.67	6062.43	2228.93	-1.44354	Down	1.35102e-40	4.72479e-39
3563	IL3RA	1713	5745.67	1697.67	6009.85	1612.3	-1.89821	Down	8.24806e-13	9.19279e-12
259307	IL4I1	2417	5706	2888	5969.52	2743.16	-1.12178	Down	8.03127e-23	1.56948e-21
10313	RTN3	4976	5706	2589.33	5964.33	2454.16	-1.28113	Down	1.91178e-32	5.27213e-31
11025	LILRB3	2843	5694	864.333	5959.31	818.41	-2.86425	Down	1.68916e-34	4.96438e-33
3074	HEXB	1919	5685	1367.67	5946.98	1296.34	-2.19772	Down	9.4627e-56	4.84222e-54
54838	C10orf26	4236	5672.33	2697.33	5931.52	2556.93	-1.21399	Down	2.12075e-29	5.17916e-28
80256	KIAA1539	3045	5672.33	1450.67	5928.66	1376.3	-2.10691	Down	2.69023e-79	2.09637e-77
2219	FCN1	1313	5626.33	39.3333	5897.35	37.3984	-7.30095	Down	1.15173e-44	4.38731e-43
653361	NCF1	1409	5599.33	1274	5857.18	1210.04	-2.27515	Down	2.62957e-78	2.00745e-76
9454	HOMER3	1991	5579.67	391.667	5833.7	372.526	-3.969	Down	4.27841e-87	3.77224e-85
977	CD151	1574	5524.33	2203	5779.69	2088.72	-1.46837	Down	4.51611e-18	6.83972e-17
2548	GAA	3782	5524.33	1820.33	5785.86	1725.86	-1.74522	Down	1.02219e-12	1.12922e-11
6051	RNPEP	2430	5494	2550.33	5747.02	2415.39	-1.25056	Down	7.58812e-31	1.94945e-29
79142	PHF23	2041	5474.33	2844.67	5718.61	2695.24	-1.08525	Down	5.74976e-24	1.17243e-22
7515	XRCC1	2102	5464.33	2669	5711.74	2530.14	-1.17471	Down	1.24368e-27	2.87639e-26
533	ATP6V0B	1028	5439.67	1881.33	5689.67	1789.31	-1.66894	Down	2.98952e-42	1.09655e-40
3460	IFNGR2	2234	5386.67	2784.67	5635.9	2643.34	-1.09228	Down	2.70982e-21	4.94561e-20
1439	CSF2RB	4848	5351.33	2746.33	5590.47	2603.06	-1.10276	Down	1.24307e-24	2.59676e-23
126014	OSCAR	1946	5288	451.667	5532.53	428.193	-3.69161	Down	7.30892e-85	6.23916e-83
28996	HIPK2	15245	5203.67	1934.67	5428.33	1833.37	-1.56601	Down	1.606e-20	2.81613e-19
942	CD86	2790	5196	1695.33	5432.47	1610.87	-1.75377	Down	8.63388e-57	4.46678e-55
240	ALOX5	2581	5190.33	1589.33	5431.27	1508.9	-1.84779	Down	2.84649e-34	8.31371e-33
4860	PNP	2438	5165.67	2410.33	5402.94	2291.51	-1.23744	Down	9.13708e-28	2.12896e-26
56996	SLC12A9	3322	5118.67	2273.67	5354.86	2155.09	-1.3131	Down	2.45296e-20	4.24577e-19
2204	FCAR	1671	5076.33	365	5301.19	346.169	-3.93677	Down	5.81807e-43	2.17224e-41
2207	FCER1G	591	5034	957.333	5262.29	910.45	-2.53104	Down	1.70985e-107	2.1551e-105
91544	UBXN11	1869	5003.67	1683.33	5237.56	1594.91	-1.71543	Down	6.43163e-15	8.34734e-14
2212	FCGR2A	2429	5003.33	1207.67	5233.56	1146.99	-2.18994	Down	1.76003e-78	1.34912e-76
974	CD79B	1303	4965.33	2128.33	5195.49	2021.13	-1.3621	Down	5.16584e-12	5.41376e-11
58475	MS4A7	3024	4959.33	490.667	5185.18	465.929	-3.47621	Down	2.94777e-161	6.83445e-159
25953	PNKD	3129	4926.67	1526.67	5153.65	1448.17	-1.83136	Down	3.86548e-36	1.19397e-34
10295	BCKDK	2237	4899.33	2443	5122.13	2319.6	-1.14287	Down	4.32634e-26	9.58121e-25
10287	RGS19	1593	4800.33	1949.67	5020.76	1850.75	-1.43979	Down	8.7538e-39	2.92001e-37
84689	MS4A14	3573	4782.33	462	4990.46	437.902	-3.51049	Down	1.52438e-50	6.91496e-49
1593	CYP27A1	2388	4772	34.6667	4990.65	32.813	-7.24882	Down	2.00924e-217	8.0284e-215
10509	SEMA4B	3814	4746	1471	4962.28	1396.35	-1.82934	Down	1.8594e-60	1.03927e-58
65018	PINK1	2680	4715	2498.33	4929.64	2368.03	-1.0578	Down	1.59395e-22	3.0702e-21
1234	CCR5	3686	4674.33	964.667	4882.35	914.3	-2.41684	Down	4.5441e-98	4.99054e-96
64943	NT5DC2	2105	4665.33	295.333	4882.12	279.646	-4.12583	Down	5.16157e-58	2.76166e-56
25798	BRI3	809	4658.33	1403.33	4879.06	1330.94	-1.87416	Down	2.35444e-11	2.33455e-10
23446	SLC44A1	4540	4645.67	565	4850.88	535.11	-3.18034	Down	1.0524e-97	1.12938e-95
64748	LPPR2	2748	4615.33	882.667	4827.46	837.455	-2.52718	Down	2.94376e-91	2.86444e-89
5872	RAB13	1353	4610	1312.33	4822.28	1245.03	-1.95354	Down	1.3779e-33	3.94465e-32
50848	F11R	4830	4578.33	2498.33	4783.68	2366.76	-1.01521	Down	7.19204e-21	1.28635e-19
10577	NPC2	921	4559	827.333	4770.82	786.603	-2.60053	Down	1.89839e-48	8.04781e-47
64581	CLEC7A	2622	4558.33	20.6667	4757.41	19.633	-7.92075	Down	2.02576e-241	9.75481e-239
3772	KCNJ15	3094	4528	12.3333	4726.85	11.7769	-8.64877	Down	3.77342e-293	2.83459e-290
9435	CHST2	4154	4526	1526	4727.68	1447.96	-1.70711	Down	3.56005e-53	1.70555e-51
6916	TBXAS1	2385	4515	309	4723.78	292.964	-4.01115	Down	3.79225e-101	4.36923e-99
6483	ST3GAL2	4450	4489.67	1888.33	4689.83	1792.67	-1.38743	Down	1.14195e-36	3.54478e-35
54849	DEF8	3902	4467	2224.67	4674.36	2106.31	-1.15005	Down	6.62992e-18	9.98476e-17
10970	CKAP4	3036	4433.33	1846.33	4630.93	1748.89	-1.40486	Down	2.72046e-37	8.65937e-36
54788	DNAJB12	4377	4433	2177.67	4634.09	2064.69	-1.16636	Down	1.09321e-26	2.46168e-25
10159	ATP6AP2	2044	4407.67	2279.67	4603.49	2163.73	-1.08921	Down	1.0643e-23	2.14458e-22
23191	CYFIP1	4446	4379.67	1128	4577.19	1069.49	-2.09754	Down	5.02958e-76	3.68967e-74
55959	SULF2	4248	4358	81.6667	4556.86	77.671	-5.87452	Down	2.07047e-209	7.62421e-207
3903	LAIR1	2816	4335	1116	4536.63	1056.44	-2.10242	Down	1.88728e-35	5.73512e-34
27020	NPTN	2454	4234	2309.67	4426.84	2186.78	-1.01747	Down	1.04632e-20	1.85377e-19
6598	SMARCB1	1717	4229	2315.67	4422.64	2195.28	-1.0105	Down	9.72341e-19	1.52936e-17
6612	SUMO3	1831	4223.33	1911.33	4414.77	1812.15	-1.28463	Down	1.44378e-31	3.84055e-30
374655	ZNF710	4506	4142.33	1440.67	4329.92	1366.5	-1.66385	Down	4.10672e-50	1.83629e-48
27180	SIGLEC9	1737	4138.67	231.333	4326.17	219.307	-4.30207	Down	2.09556e-237	9.59869e-235
26090	ABHD12	2140	4111.67	1826.67	4304.11	1733.8	-1.31177	Down	1.05354e-12	1.16317e-11
10457	GPNMB	2775	4111	12.3333	4297.15	11.7456	-8.51511	Down	0	0
57192	MCOLN1	2118	4089.67	936.333	4279.73	887.857	-2.26912	Down	2.59949e-32	7.12678e-31
8569	MKNK1	2827	4078	1653.67	4260.51	1567.23	-1.4428	Down	9.96074e-39	3.31084e-37
65010	SLC26A6	2750	4067.33	1768	4249.84	1673.76	-1.34432	Down	5.07578e-34	1.46877e-32
3459	IFNGR1	2138	4010.33	1703	4194.83	1619.77	-1.37283	Down	2.3953e-27	5.45919e-26
55004	LAMTOR1	1198	3990.67	1986	4177.44	1883.11	-1.14951	Down	2.33442e-11	2.31592e-10
11026	LILRA3	1651	3984.33	1485.67	4170.67	1408.39	-1.56623	Down	9.55459e-18	1.42862e-16
8437	RASAL1	3841	3978	86	4158.71	81.3518	-5.67582	Down	0	0
64411	ARAP3	5281	3977.67	998	4152.11	945.397	-2.13485	Down	1.18422e-49	5.23287e-48
3956	LGALS1	586	3918.33	1372.67	4100.94	1308.97	-1.64753	Down	1.14482e-10	1.07714e-09
8536	CAMK1	1500	3895.33	93	4073.75	87.9644	-5.53329	Down	2.68666e-79	2.09637e-77
64218	SEMA4A	3313	3895	746.333	4072.72	707.333	-2.52553	Down	1.51034e-34	4.45278e-33
9962	SLC23A2	6971	3876.33	1940.33	4044.47	1837.88	-1.13791	Down	7.61042e-17	1.09772e-15
84617	TUBB6	1843	3872.67	1146	4049.79	1087.8	-1.89643	Down	1.36088e-62	7.91247e-61
8522	GAS7	8211	3868.67	426	4050.02	402.46	-3.33101	Down	7.22873e-43	2.68823e-41
55357	TBC1D2	3363	3865	1103	4040.04	1046.92	-1.94822	Down	1.22797e-65	7.7128e-64
408	ARRB1	7539	3860.67	2051.67	4035.55	1943.59	-1.05404	Down	7.4364e-22	1.38273e-20
2359	FPR3	2517	3827.33	5.66667	4008.11	5.33999	-9.55187	Down	5.22658e-98	5.67371e-96
571	BACH1	5770	3796	1721.33	3964.45	1631.6	-1.28084	Down	5.20965e-31	1.34948e-29
7941	PLA2G7	1880	3784.33	485.333	3962.11	461.536	-3.10175	Down	1.58528e-35	4.83304e-34
1796	DOK1	2269	3773.67	1619	3947.02	1536.78	-1.36085	Down	1.57652e-34	4.6406e-33
6768	ST14	3319	3763.67	643.333	3941.4	610.362	-2.69097	Down	3.83075e-24	7.87106e-23
5724	PTAFR	4318	3731.33	977.667	3905.14	926.396	-2.07567	Down	3.15264e-30	7.90476e-29
27090	ST6GALNAC4	1717	3704	1095	3869.85	1039.56	-1.89631	Down	3.07359e-62	1.77061e-60
427	ASAH1	2618	3700.33	1358.33	3870.31	1287.97	-1.58735	Down	2.91072e-45	1.13409e-43
1318	SLC31A2	1791	3657.33	848	3819.15	804.672	-2.24678	Down	2.29484e-83	1.89855e-81
79168	LILRA6	3930	3648	558.333	3813.29	528.428	-2.85126	Down	8.84785e-124	1.36199e-121
5331	PLCB3	5728	3647.67	1682.33	3812.17	1596.14	-1.25603	Down	8.61692e-30	2.12649e-28
3728	JUP	3508	3646.33	757.333	3813.73	719.097	-2.40695	Down	7.05194e-74	4.97877e-72
3588	IL10RB	1966	3638.67	1590.33	3807.87	1508.89	-1.3355	Down	2.85867e-21	5.21222e-20
5338	PLD2	3514	3624.33	1813.67	3789.81	1716.76	-1.14244	Down	5.76463e-25	1.22052e-23
5641	LGMN	2191	3617.67	1149.67	3789.63	1090.09	-1.79761	Down	2.61118e-11	2.57552e-10
2629	GBA	2583	3604	1217	3768.56	1153.28	-1.70828	Down	2.41313e-51	1.11348e-49
140809	SRXN1	2704	3602.33	1113.33	3762.7	1053.89	-1.83605	Down	2.50167e-58	1.35004e-56
11031	RAB31	4009	3569.67	800.667	3731.02	758.665	-2.29804	Down	4.6654e-86	4.03761e-84
54863	C9orf167	4069	3543.33	1151.67	3702.98	1094.97	-1.75779	Down	3.62663e-54	1.78294e-52
23603	CORO1C	3957	3542.67	1007	3702.88	954.281	-1.95616	Down	4.7464e-65	2.92253e-63
56975	FAM20C	2787	3524	96.6667	3692.06	91.7593	-5.33043	Down	3.06896e-40	1.06142e-38
64866	CDCP1	6017	3455.67	240.333	3603.04	227.559	-3.9849	Down	6.9766e-40	2.39964e-38
27239	GPR162	2516	3455.33	24.3333	3615.27	22.9118	-7.30187	Down	6.52963e-147	1.30454e-144
168544	ZNF467	2295	3454.33	749.333	3611.13	712.651	-2.34118	Down	1.25328e-88	1.12615e-86
51063	CALHM2	1966	3451.67	1372	3610.02	1301.41	-1.47193	Down	3.6203e-39	1.22283e-37
10555	AGPAT2	1576	3448.33	1003.33	3609.18	951.925	-1.92275	Down	5.69067e-19	9.09538e-18
115207	KCTD12	6255	3448.33	331	3606.23	314.267	-3.52043	Down	8.80651e-171	2.26557e-168
706	TSPO	1116	3440.33	1474	3600.84	1401.73	-1.36112	Down	1.26929e-08	9.93631e-08
1471	CST3	818	3427.67	196.333	3589.02	186.52	-4.26619	Down	2.81587e-41	1.00728e-39
3126	HLA-DRB4	1193	3420.67	1885	3577.82	1788.66	-1.0002	Down	1.29219e-13	1.53494e-12
5538	PPT1	2504	3376	1430.33	3527.95	1356.92	-1.37849	Down	8.78334e-35	2.61412e-33
54620	FBXL19	3814	3372.33	1848	3525.22	1753.01	-1.00788	Down	6.86495e-20	1.15627e-18
113000	RPUSD1	2067	3354	1489.33	3506.59	1413.33	-1.31097	Down	8.82765e-31	2.25702e-29
23092	ARHGAP26	9041	3314.33	1512	3460.33	1430.66	-1.27423	Down	4.83003e-30	1.20462e-28
23564	DDAH2	1351	3302.33	1498.33	3458.35	1422.07	-1.28209	Down	4.49475e-08	3.31025e-07
57521	RPTOR	6856	3301.67	1632.67	3449.75	1550.57	-1.15369	Down	2.6561e-25	5.66835e-24
3340	NDST1	8030	3297.67	428	3444.65	405.043	-3.08821	Down	6.38699e-138	1.15334e-135
5351	PLOD1	3047	3297.33	782	3449.66	741.601	-2.21774	Down	6.80269e-57	3.54874e-55
11033	ADAP1	2338	3296	1558.67	3447.24	1479.49	-1.22034	Down	7.29892e-28	1.70702e-26
3101	HK3	3080	3295.67	77	3450.68	73.2541	-5.55783	Down	1.12279e-71	7.80962e-70
159	ADSS	2791	3277	1605.33	3423.66	1523.29	-1.16835	Down	8.34927e-26	1.82325e-24
6369	CCL24	360	3266.67	1.66667	3411.18	1.57787	-11.0781	Down	8.89356e-133	1.50469e-130
100423062	IGLL5	1074	3260	1688.33	3409.46	1603.91	-1.08795	Down	1.01763e-22	1.97837e-21
1742	DLG4	4323	3254	1086	3396.93	1029.49	-1.7223	Down	2.23845e-51	1.03542e-49
3987	LIMS1	4689	3248	1539.33	3392.47	1458.99	-1.21736	Down	1.12112e-27	2.60254e-26
84270	C9orf89	922	3205.67	1691.67	3353.83	1608.33	-1.06024	Down	4.01382e-15	5.25292e-14
1052	CEBPD	1269	3196.67	697.333	3349.14	663.068	-2.33656	Down	6.90875e-15	8.94802e-14
535	ATP6V0A1	4208	3158	703.667	3301.07	666.916	-2.30736	Down	1.06574e-84	9.05638e-83
29940	DSE	4077	3118	1331.33	3258.99	1262	-1.36872	Down	7.54538e-34	2.18003e-32
6692	SPINT1	2484	3108.67	763.333	3247.98	724.668	-2.16415	Down	7.10992e-76	5.17536e-74
2717	GLA	1418	3097.33	1440.67	3235.42	1367.99	-1.2419	Down	1.44113e-28	3.43895e-27
8829	NRP1	5895	3096.33	286.667	3234.6	271.707	-3.57346	Down	2.88108e-170	7.21423e-168
4668	NAGA	3726	3093.33	1238.33	3232.81	1173.26	-1.46227	Down	5.27861e-38	1.71806e-36
27433	TOR2A	2566	3089.67	1150	3231.28	1090	-1.56778	Down	1.31769e-38	4.36443e-37
4055	LTBR	2283	3075.67	412	3216.69	390.805	-3.04105	Down	9.16421e-91	8.69211e-89
10184	LHFPL2	5061	3049.67	570	3188.19	539.151	-2.56398	Down	3.47004e-100	3.94954e-98
80896	NPL	3027	3028.67	111.667	3169.47	106.014	-4.90191	Down	5.59769e-109	7.24998e-107
654816	NCF1B	1552	3026.33	736	3163.54	698.935	-2.17831	Down	2.63652e-76	1.94937e-74
25822	DNAJB5	2817	2991	578.667	3124.16	548.774	-2.50918	Down	1.43046e-96	1.50921e-94
221955	DAGLB	2910	2986.67	1342.33	3124.99	1274.13	-1.29435	Down	3.08165e-25	6.56161e-24
7056	THBD	4048	2967.33	184.667	3104.82	174.935	-4.14962	Down	8.99192e-108	1.141e-105
57085	AGTRAP	1297	2951.67	951.333	3089.81	901.264	-1.7775	Down	2.30681e-22	4.40711e-21
950	SCARB2	4780	2947.67	615.333	3080.71	582.824	-2.40213	Down	2.39647e-89	2.1954e-87
54498	SMOX	2339	2929.33	190.667	3064.04	180.677	-4.08395	Down	7.19788e-108	9.25865e-106
11342	RNF13	2965	2908.67	1136.67	3039.49	1079.08	-1.49402	Down	3.34611e-39	1.1343e-37
23401	FRAT2	2222	2908	1369.33	3038.97	1297.73	-1.22759	Down	1.46072e-27	3.36181e-26
64109	CRLF2	1579	2900.67	370	3029.71	351.075	-3.10933	Down	1.1035e-135	1.9368e-133
9296	ATP6V1F	832	2899	1504.67	3028.92	1434.17	-1.07859	Down	4.55653e-12	4.79662e-11
25939	SAMHD1	3189	2888	1530.67	3015.71	1452.74	-1.05372	Down	1.73454e-13	2.0423e-12
9398	CD101	3563	2884	67.6667	3017.09	64.2113	-5.55419	Down	2.12447e-172	5.54132e-170
9741	LAPTM4A	1783	2857.67	1319.33	2988.52	1254.95	-1.2518	Down	1.27537e-28	3.05113e-27
10221	TRIB1	3658	2843.67	589.333	2971.34	558.62	-2.41118	Down	2.60762e-89	2.37724e-87
168455	FLJ36031	4426	2837.67	1335.33	2966.3	1266.52	-1.22779	Down	1.74444e-27	4.00987e-26
19	ABCA1	10515	2828	538.667	2955.29	509.45	-2.53629	Down	7.99924e-97	8.48733e-95
5199	CFP	1785	2824	1118.67	2958.7	1061.17	-1.47931	Down	5.76214e-09	4.65632e-08
360	AQP3	1882	2818.33	1404.67	2944	1332.19	-1.14398	Down	2.98664e-24	6.16364e-23
10461	MERTK	3632	2817.67	99.6667	2951.9	94.249	-4.96902	Down	3.70318e-39	1.24858e-37
1175	AP2S1	890	2809.67	940.667	2942.76	893.544	-1.71956	Down	1.77571e-08	1.36728e-07
150372	NFAM1	5605	2791	353.667	2922.3	335.601	-3.12229	Down	9.43941e-34	2.7189e-32
127687	C1orf122	1359	2790	1204.33	2919.2	1145.23	-1.34994	Down	1.99611e-18	3.0727e-17
217	ALDH2	2076	2783	814.333	2912.64	771.548	-1.9165	Down	1.86012e-30	4.68271e-29
1601	DAB2	4617	2767.67	467.333	2890.36	441.896	-2.70947	Down	1.95278e-107	2.44488e-105
83937	RASSF4	2509	2757.67	983.667	2883.16	930.493	-1.63158	Down	4.66774e-45	1.8e-43
4233	MET	6695	2757.33	1386.33	2877.53	1313.71	-1.13118	Down	7.60296e-09	6.07073e-08
57701	NCKAP5L	4918	2749	1207.33	2871.36	1145.81	-1.32537	Down	2.15746e-31	5.69061e-30
83871	RAB34	1785	2746	745.333	2873.61	706.13	-2.02486	Down	1.69387e-25	3.65222e-24
23179	RGL1	5113	2745.33	166.333	2869.5	157.782	-4.1848	Down	1.95366e-206	6.7944e-204
55048	VPS37C	2711	2726.33	1203.33	2849.2	1142.27	-1.31866	Down	4.79705e-31	1.24432e-29
25903	OLFML2B	3240	2711	2.33333	2839.47	2.24796	-10.3028	Down	4.80691e-87	4.2184e-85
3597	IL13RA1	4006	2708.67	617	2832.27	583.618	-2.27886	Down	4.01589e-80	3.18221e-78
8793	TNFRSF10D	3569	2706.67	533.667	2820.87	505.853	-2.47935	Down	1.38838e-16	1.97829e-15
340526	RGAG4	4354	2699.33	512.333	2819.22	485.342	-2.53822	Down	3.98563e-96	4.15834e-94
1465	CSRP1	1996	2687.33	1301.33	2811.62	1232.72	-1.18956	Down	4.3141e-22	8.15899e-21
654817	NCF1C	1456	2684.67	813.333	2808.48	772.334	-1.86249	Down	7.26636e-53	3.45474e-51
1102	RCBTB2	3204	2682	406.667	2803.79	384.977	-2.86453	Down	2.01546e-81	1.62448e-79
55092	TMEM51	2031	2668	118	2793.84	111.864	-4.64243	Down	1.88378e-51	8.73515e-50
11027	LILRA2	1774	2662	185.667	2785.83	175.98	-3.98462	Down	1.30487e-77	9.88123e-76
4973	OLR1	2533	2654	119.333	2777.83	113.213	-4.61685	Down	8.69556e-79	6.72027e-77
55701	ARHGEF40	5458	2624	131	2742.28	124.041	-4.46649	Down	9.94864e-222	4.1519e-219
8632	DNAH17	13723	2612.33	615.333	2732.26	584.477	-2.22488	Down	1.20353e-76	9.00491e-75
8754	ADAM9	4111	2592.67	252	2711.1	238.746	-3.50533	Down	5.64362e-158	1.24691e-155
157	ADRBK2	9068	2586	862.667	2703.24	817.472	-1.72545	Down	3.18888e-49	1.38628e-47
55556	ENOSF1	5406	2585.67	1122	2700.04	1061.54	-1.34682	Down	1.26347e-25	2.73364e-24
144811	C13orf31	4288	2570.67	292	2687.99	277.184	-3.27761	Down	1.06698e-142	2.04468e-140
1043	CD52	523	2561.67	1278.33	2678.73	1218.68	-1.13623	Down	1.91897e-11	1.92102e-10
80820	EEPD1	4687	2556.33	91.6667	2676.44	87.1307	-4.94099	Down	3.66536e-59	2.00686e-57
54502	RBM47	5160	2547.67	1195.33	2662	1130.82	-1.23515	Down	3.96102e-27	9.01671e-26
11261	CHP	3230	2541.33	1399.67	2657.28	1325.56	-1.00336	Down	8.60078e-19	1.35962e-17
9732	DOCK4	8343	2535.67	1098.67	2648.64	1040.55	-1.34791	Down	9.81141e-32	2.61731e-30
7421	VDR	5060	2528	895.667	2641.18	849.073	-1.63722	Down	9.49142e-45	3.63032e-43
51706	CYB5R1	1675	2527.67	1284.33	2644.67	1218.11	-1.11845	Down	7.20201e-22	1.3418e-20
10855	HPSE	4668	2514	200	2626.52	189.244	-3.79483	Down	1.22258e-175	3.37647e-173
100129034	LOC100129034	5714	2498.33	951	2609.52	901.26	-1.53377	Down	8.46585e-40	2.90125e-38
51257	MARCH2	1705	2475	1010.33	2590.45	958.339	-1.43459	Down	6.70137e-20	1.13074e-18
10435	CDC42EP2	2043	2425.33	1215.33	2536.63	1153.92	-1.13637	Down	1.01447e-18	1.59295e-17
1441	CSF3R	3500	2412.33	87.3333	2525.56	82.9922	-4.92748	Down	7.28388e-66	4.59031e-64
64127	NOD2	4485	2408	1265	2514.33	1200.22	-1.06687	Down	6.77527e-21	1.21412e-19
60386	SLC25A19	1675	2379.67	598.667	2489.02	567.088	-2.13393	Down	1.15154e-69	7.77913e-68
55902	ACSS2	3027	2363	1068.33	2471.5	1011.98	-1.28821	Down	8.05561e-29	1.94453e-27
6446	SGK1	3208	2354	1065.33	2458.41	1011.71	-1.28092	Down	9.66007e-29	2.32585e-27
64759	TNS3	7639	2323.33	385.667	2429.32	364.955	-2.73476	Down	1.51548e-96	1.58999e-94
85236	HIST1H2BK	863	2319	705.333	2420.87	670.675	-1.85184	Down	1.04539e-54	5.19377e-53
215	ABCD1	3697	2303.33	657.667	2407.31	624.365	-1.94696	Down	2.54017e-59	1.39487e-57
9605	C16orf7	2767	2285.33	564	2387.91	534.797	-2.15869	Down	1.83399e-49	8.06611e-48
5742	PTGS1	5382	2249	259.667	2352.57	245.928	-3.25793	Down	1.78024e-119	2.67464e-117
54741	LEPROT	4777	2248.67	851.667	2349.35	808.683	-1.53862	Down	3.0593e-39	1.03895e-37
51172	NAGPA	2209	2241.33	1203.67	2343.96	1141.18	-1.03842	Down	1.50769e-19	2.49246e-18
54978	C2orf18	3912	2228.67	903.333	2331.79	855.481	-1.44663	Down	1.72665e-30	4.35255e-29
55194	FAM176B	1054	2225	511.333	2328.71	486.45	-2.25917	Down	5.75764e-24	1.17276e-22
27202	GPR77	1434	2223	2	2326.05	1.92855	-10.2361	Down	3.09953e-174	8.3156e-172
120224	TMEM45B	2207	2214.67	159.667	2310.58	151.158	-3.93413	Down	7.80957e-75	5.6193e-73
59342	SCPEP1	1952	2198	614	2295.36	581.675	-1.98043	Down	2.71528e-60	1.50867e-58
29946	SERTAD3	1527	2195.67	1201.67	2295.53	1140.56	-1.00909	Down	1.39327e-18	2.16065e-17
9061	PAPSS1	2558	2184	806.667	2280.53	764.315	-1.57713	Down	1.33132e-40	4.66458e-39
9832	JAKMIP2	9272	2152.67	428.667	2246.5	406.433	-2.46659	Down	7.86688e-36	2.41405e-34
22862	FNDC3A	6303	2145.33	1088.67	2241.31	1030.93	-1.1204	Down	3.91708e-22	7.43059e-21
9526	MPDU1	1634	2131.67	1024	2230.12	971.685	-1.19856	Down	1.33329e-19	2.21389e-18
9859	CEP170	7204	2127.33	1050.33	2218.62	995.546	-1.1561	Down	5.6483e-11	5.45934e-10
390940	LOC390940	938	2123.33	68.3333	2217.48	64.9484	-5.09348	Down	9.79309e-242	4.83985e-239
54507	ADAMTSL4	4209	2113.33	45.6667	2211.62	43.273	-5.67549	Down	2.34221e-49	1.02773e-47
8714	ABCC3	5183	2112.67	12.6667	2209.72	11.9456	-7.53124	Down	2.56598e-308	2.29472e-305
9826	ARHGEF11	6904	2105.67	583.333	2200.33	552.519	-1.99362	Down	1.27321e-45	5.03386e-44
523	ATP6V1A	4607	2095.33	1129.33	2187.98	1071.09	-1.03052	Down	4.04377e-19	6.50746e-18
4671	NAIP	6551	2074.33	767.667	2168.24	727.224	-1.57606	Down	5.42002e-40	1.8711e-38
5023	P2RX1	2910	2067.67	171.667	2160.09	162.851	-3.72947	Down	1.26578e-161	2.97141e-159
84187	TMEM164	5584	2067.67	1108.67	2160.03	1049.86	-1.04086	Down	2.61339e-19	4.28268e-18
695	BTK	2611	2059.67	725.667	2152.93	687.244	-1.64741	Down	4.14077e-43	1.54908e-41
112399	EGLN3	2722	2023.67	322.333	2113.43	306.3	-2.78657	Down	6.25543e-104	7.43525e-102
1955	MEGF9	6227	2019.67	750.667	2108.57	709.607	-1.57117	Down	5.02297e-37	1.58009e-35
112770	C1orf85	1859	2010.33	482.333	2104.04	457.446	-2.20149	Down	2.02007e-31	5.34322e-30
5376	PMP22	1828	1988	287	2081.75	271.726	-2.93757	Down	1.88726e-22	3.6203e-21
64342	HS1BP3	2403	1978	1076.67	2069.94	1021.41	-1.01902	Down	5.92912e-15	7.70581e-14
11213	IRAK3	8351	1978	1058	2066.29	1002.98	-1.04275	Down	3.99023e-13	4.56651e-12
53	ACP2	2218	1941.67	864.667	2032.56	820.296	-1.30908	Down	9.53625e-14	1.14216e-12
83888	FGFBP2	1188	1939	816.333	2028.24	775.844	-1.38639	Down	3.14634e-16	4.403e-15
51363	CHST15	4851	1907.67	907.333	1994.86	859.887	-1.21407	Down	1.02535e-19	1.71166e-18
206358	SLC36A1	5821	1898.33	242.333	1985.79	228.906	-3.11688	Down	1.01284e-97	1.09316e-95
54103	PION	3265	1892.67	878.333	1976.15	833.049	-1.24622	Down	4.60358e-26	1.01593e-24
3311	HSPA7	2493	1879	240.333	1965.59	227.466	-3.11124	Down	1.05956e-66	6.72247e-65
55803	ADAP2	2757	1865	80.3333	1953.08	75.793	-4.68754	Down	4.7515e-48	1.99181e-46
830	CAPZA2	2373	1852.33	981.333	1936.49	933.534	-1.05267	Down	2.60065e-09	2.17164e-08
55313	CPPED1	6156	1847	295.333	1930.95	279.625	-2.78775	Down	9.09108e-101	1.04104e-98
221	ALDH3B1	2899	1823	61.3333	1908.98	57.996	-5.04071	Down	3.88652e-55	1.96206e-53
719	C3AR1	1985	1817.67	168.333	1898.78	159.882	-3.56999	Down	1.29992e-145	2.56974e-143
51155	HN1	1696	1815.67	968.333	1902.45	918.501	-1.05051	Down	2.94187e-05	0.000147132
10068	IL18BP	2796	1813.33	607	1895.94	576.669	-1.71709	Down	5.04522e-45	1.94158e-43
84282	RNF135	2254	1813	548.667	1897.17	519.973	-1.86734	Down	3.62929e-32	9.89233e-31
11138	TBC1D8	4163	1802.67	332	1883.4	314.568	-2.5819	Down	2.57416e-49	1.12687e-47
441081	LOC441081	5287	1798.33	26	1879.85	24.8114	-6.24347	Down	4.26116e-274	2.75947e-271
55640	FLVCR2	3669	1790	240	1871.75	227.226	-3.04219	Down	3.52854e-114	4.87249e-112
221184	CPNE2	2252	1789.67	237	1870.68	224.475	-3.05893	Down	3.4445e-115	4.86374e-113
1050	CEBPA	2591	1787	282	1870.14	267.769	-2.80409	Down	4.01667e-22	7.60415e-21
8655	DYNLL1	820	1770	663	1850.82	628.444	-1.55831	Down	1.07646e-37	3.4855e-36
56833	SLAMF8	3316	1752.67	80	1830.85	75.8267	-4.59366	Down	1.71e-199	5.73462e-197
64174	DPEP2	1781	1750	908	1832.11	860.2	-1.09076	Down	1.30224e-07	9.09482e-07
5091	PC	4192	1739.67	137	1816.48	129.432	-3.81088	Down	1.58974e-156	3.47155e-154
1806	DPYD	4451	1737	674.333	1814.92	639.205	-1.50556	Down	2.2345e-35	6.76836e-34
3005	H1F0	2336	1725.67	777.667	1806.96	736.972	-1.29388	Down	8.03043e-10	7.01779e-09
79895	ATP8B4	5804	1724	371.667	1800.13	351.671	-2.35581	Down	2.70238e-75	1.95195e-73
90	ACVR1	3062	1715.67	819.667	1791.09	775.101	-1.20838	Down	5.60759e-24	1.14468e-22
3092	HIP1	8051	1713.67	573	1789.63	542.347	-1.72238	Down	5.66977e-33	1.5845e-31
9853	RUSC2	5636	1706.67	398.333	1781.78	376.881	-2.24114	Down	3.7383e-69	2.48955e-67
51523	CXXC5	1447	1704.33	735.667	1781.87	699.422	-1.34916	Down	3.20412e-29	7.7844e-28
780	DDR1	3877	1703.67	813.667	1779.22	771.81	-1.20493	Down	5.95974e-24	1.2113e-22
26301	GBGT1	1949	1693.67	317.667	1772.37	301.228	-2.55675	Down	2.7666e-38	9.08335e-37
199675	C19orf59	1326	1692.33	267	1768.17	253.886	-2.8	Down	5.03772e-91	4.87672e-89
6279	S100A8	532	1684.67	18	1763.81	16.9626	-6.7002	Down	3.5372e-80	2.81477e-78
84225	ZMYND15	2448	1673.33	50.6667	1750.78	48.0354	-5.18776	Down	1.24515e-130	2.05121e-128
10404	PGCP	1928	1660.67	387.667	1735.95	368.276	-2.23686	Down	1.43338e-68	9.47847e-67
27299	ADAMDEC1	2438	1656.33	421.667	1732.55	400.93	-2.11148	Down	1.72441e-51	8.01596e-50
928	CD9	1321	1623	68.3333	1696.97	64.7664	-4.71157	Down	7.06588e-125	1.09667e-122
6039	RNASE6	1065	1618	13.6667	1695.33	12.9628	-7.03104	Down	4.65567e-37	1.46701e-35
283050	LOC283050	2450	1594.33	218.667	1666.53	207.463	-3.00592	Down	7.79924e-108	9.96393e-106
1839	HBEGF	2381	1590.33	730	1662.65	692.784	-1.263	Down	1.68236e-25	3.63158e-24
9545	RAB3D	4290	1578.33	473	1651.06	447.704	-1.88277	Down	2.41261e-50	1.08654e-48
4066	LYL1	1788	1577	478.667	1651.24	455.154	-1.85913	Down	1.36348e-12	1.49394e-11
64747	MFSD1	2379	1574	503.667	1647.54	478.632	-1.78332	Down	3.26147e-22	6.19317e-21
11000	SLC27A3	2430	1572.67	624	1644.78	590.378	-1.47819	Down	1.07064e-19	1.78566e-18
29934	SNX12	2440	1565.67	834.333	1635.7	790.523	-1.04903	Down	2.21857e-18	3.40956e-17
28959	TMEM176B	1444	1563	45.6667	1634.59	43.2353	-5.24057	Down	1.34108e-219	5.4751e-217
84188	FAR1	5292	1549.33	848.667	1617.85	804.201	-1.00845	Down	3.74778e-17	5.47304e-16
123803	NTAN1	1241	1545	847.667	1615.49	805.536	-1.00395	Down	4.52834e-17	6.57204e-16
80019	UBTD1	1575	1543.67	398.667	1614.98	378.636	-2.09263	Down	3.66218e-46	1.46331e-44
2745	GLRX	1661	1543.33	733.667	1613.63	697.725	-1.20958	Down	1.43797e-23	2.88824e-22
115727	RASGRP4	3235	1538.67	103.667	1608.7	98.2883	-4.03273	Down	3.72698e-161	8.53569e-159
29785	CYP2S1	2657	1527	84	1596.98	79.8954	-4.32109	Down	1.82202e-175	4.95906e-173
10875	FGL2	4268	1527	123	1593.5	116.72	-3.77107	Down	2.4834e-93	2.49402e-91
27287	VENTX	2428	1521.67	32.6667	1589.94	30.8933	-5.68554	Down	2.06776e-234	9.03083e-232
9578	CDC42BPB	6701	1518.67	778.667	1586.12	738.026	-1.10376	Down	6.14841e-20	1.03931e-18
56911	C21orf7	1997	1516.67	335.667	1584.21	318.983	-2.31221	Down	2.27476e-70	1.54224e-68
23659	PLA2G15	2764	1513	550.667	1581.77	521.721	-1.60019	Down	5.07959e-37	1.59523e-35
11309	SLCO2B1	4362	1475.67	1.33333	1546.37	1.2809	-10.2375	Down	8.37739e-43	3.10924e-41
3142	HLX	2308	1471.67	672.667	1539.65	638.873	-1.269	Down	7.4411e-16	1.01411e-14
4907	NT5E	4086	1471.67	387.667	1536.05	367.876	-2.06194	Down	1.00634e-30	2.56085e-29
25780	RASGRP3	4798	1467	478	1530.04	452.096	-1.75887	Down	6.02254e-19	9.60129e-18
729230	CCR2	2689	1462.33	161.667	1526.47	153.485	-3.31403	Down	1.31089e-45	5.17196e-44
10783	NEK6	2810	1458.33	186.667	1525.11	177.359	-3.10417	Down	1.01954e-109	1.32965e-107
10630	PDPN	2828	1449	13.3333	1517.55	12.4803	-6.92595	Down	1.15653e-64	7.03376e-63
9619	ABCG1	3142	1443.33	459	1509.8	434.899	-1.7956	Down	3.04097e-45	1.18239e-43
5973	RENBP	1507	1435	689.667	1504.17	653.582	-1.20253	Down	0.000118225	0.000533591
8935	SKAP2	3984	1428.67	681	1493.15	645.555	-1.20974	Down	6.08493e-23	1.19534e-21
6272	SORT1	7034	1426.67	49	1490.14	46.2728	-5.00914	Down	4.41591e-178	1.25653e-175
6002	RGS12	6240	1418.33	512.333	1483.66	486.483	-1.6087	Down	4.43389e-21	8.02201e-20
7205	TRIP6	1762	1414.33	657.667	1478.74	623.899	-1.24498	Down	2.50127e-16	3.51337e-15
114885	OSBPL11	4651	1400.67	550	1463.4	520.341	-1.4918	Down	1.2273e-32	3.3995e-31
414919	C8orf82	1979	1399.67	687.667	1464.61	653.455	-1.16436	Down	2.59483e-12	2.78621e-11
400569	MED11	860	1398	512	1462.03	486.336	-1.58795	Down	1.84127e-35	5.60437e-34
5738	PTGFRN	6160	1393	42.3333	1458.5	39.8448	-5.19395	Down	1.95168e-52	9.20917e-51
22924	MAPRE3	1880	1387	528	1448.96	501.273	-1.53135	Down	3.10659e-34	9.04523e-33
10008	KCNE3	3070	1385.67	10.3333	1448.86	9.84753	-7.20094	Down	9.04318e-266	5.66103e-263
338382	RAB7B	3032	1382	4	1444.48	3.79618	-8.57179	Down	1.43485e-236	6.41584e-234
79626	TNFAIP8L2	1199	1352.67	731.333	1415.41	693.627	-1.02899	Down	1.04729e-11	1.07008e-10
389792	IER5L	2724	1350.33	396.333	1415.54	377.886	-1.90532	Down	2.58927e-07	1.72802e-06
54210	TREM1	2102	1345	51.3333	1407.17	48.924	-4.84611	Down	1.0192e-125	1.59505e-123
10533	ATG7	5059	1344.33	669.667	1405.52	634.947	-1.1464	Down	1.52543e-20	2.67735e-19
348	APOE	1223	1342.67	111.333	1405.6	105.719	-3.73288	Down	2.98898e-26	6.64297e-25
10634	GAS2L1	2963	1340.33	226	1402.22	214.676	-2.70748	Down	1.2814e-73	9.01302e-72
199	AIF1	1491	1335	35.6667	1399.54	33.9244	-5.36648	Down	4.46275e-21	8.06645e-20
118472	ZNF511	1098	1331.33	696.333	1391.27	661.246	-1.07314	Down	2.24546e-18	3.44806e-17
58484	NLRC4	3385	1331	38	1391.96	36.1427	-5.26727	Down	3.44385e-205	1.17592e-202
2203	FBP1	1647	1314	65.6667	1373.57	61.9249	-4.47126	Down	3.45965e-117	5.03661e-115
152518	NFXL1	3738	1304.33	282.667	1361.72	267.739	-2.34653	Down	3.89848e-68	2.5246e-66
10603	SH2B2	2157	1285	649.667	1343.7	618.136	-1.12021	Down	1.25599e-19	2.08738e-18
84419	C15orf48	953	1284.67	650.667	1342.62	620.323	-1.11396	Down	3.79935e-16	5.26193e-15
55062	WIPI1	1939	1279.67	534.667	1338.78	507.274	-1.40008	Down	1.73545e-23	3.46722e-22
126119	JOSD2	1017	1276.33	595.667	1338.51	566.005	-1.24174	Down	0.00047009	0.0019006
26509	MYOF	6860	1262	80	1315.17	75.8107	-4.11671	Down	5.2552e-29	1.2751e-27
7444	VRK2	2076	1262	302.333	1317.71	286.256	-2.20266	Down	9.73527e-61	5.50688e-59
6535	SLC6A8	3580	1259.33	379	1317.05	359.423	-1.87355	Down	1.72256e-46	7.00211e-45
55256	ADI1	1685	1253.33	556.667	1311.33	528.457	-1.31117	Down	1.45775e-12	1.59444e-11
7087	ICAM5	3005	1250.33	138	1307.05	130.945	-3.31928	Down	1.75852e-111	2.3422e-109
93663	ARHGAP18	3503	1247	127	1304.53	120.195	-3.44008	Down	2.54074e-98	2.82338e-96
54453	RIN2	4525	1238.33	333.667	1296.1	315.217	-2.03976	Down	2.01794e-27	4.61595e-26
51776	ZAK	7194	1225.67	508	1279.91	481.485	-1.41048	Down	1.57321e-28	3.74936e-27
57552	NCEH1	4318	1223.67	70.6667	1279.21	67	-4.25495	Down	5.14672e-156	1.11098e-153
51734	SEPX1	1386	1220.33	633.333	1277.52	601.316	-1.08715	Down	3.82879e-09	3.15371e-08
140701	ABHD16B	1776	1219	414.667	1274.04	393.599	-1.69462	Down	6.39942e-39	2.14609e-37
54896	PQLC2	2279	1218	574	1273.88	543.864	-1.22791	Down	2.20619e-22	4.22347e-21
11024	LILRA1	3129	1215	53.6667	1270.93	50.4674	-4.65439	Down	1.27682e-71	8.81568e-70
100113407	TMEM170B	8413	1214	215	1268.57	203.186	-2.64233	Down	1.03368e-79	8.15654e-78
9610	RIN1	2698	1210.33	491.667	1267.59	467.054	-1.44043	Down	8.62885e-10	7.50683e-09
10871	CD300C	1602	1206.67	33.6667	1264.47	31.7646	-5.31498	Down	7.38831e-29	1.78575e-27
5836	PYGL	2859	1203	41.6667	1258.07	39.3225	-4.99971	Down	2.09441e-93	2.11468e-91
11226	GALNT6	4520	1191	538.667	1244.73	511.203	-1.28386	Down	4.31087e-24	8.81898e-23
1317	SLC31A1	4797	1186.33	546	1239.57	518.444	-1.25758	Down	2.91618e-23	5.80146e-22
943	TNFRSF8	3686	1183	112.667	1238.99	106.862	-3.53534	Down	1.05202e-27	2.44819e-26
140807	KRT72	2030	1180.33	464.333	1233.91	439.894	-1.48801	Down	8.83338e-31	2.25702e-29
196463	PLBD2	2832	1177.33	469.667	1231.64	446.215	-1.46477	Down	7.96674e-21	1.4195e-19
4968	OGG1	2258	1175.33	546	1228.67	518.628	-1.24433	Down	9.02872e-23	1.75709e-21
100130231	LOC100130231	5338	1151.67	625.333	1202.06	590.918	-1.02448	Down	1.02955e-08	8.12732e-08
4005	LMO2	2303	1150.67	85.6667	1204.73	81.2664	-3.8899	Down	5.49396e-48	2.29792e-46
7099	TLR4	5781	1130	84	1180.71	79.5315	-3.89199	Down	1.74877e-134	2.98562e-132
5328	PLAU	2680	1129	113.667	1183.07	107.329	-3.46243	Down	1.02126e-19	1.70634e-18
144717	FAM109A	3256	1114	449.333	1163.83	426.12	-1.44955	Down	6.18514e-29	1.49687e-27
57698	KIAA1598	5361	1113.33	80	1163.04	75.7193	-3.94109	Down	1.12577e-135	1.95758e-133
401548	SNX30	7616	1111.33	427.333	1159.83	404.769	-1.51874	Down	2.83856e-31	7.45569e-30
2213	FCGR2B	2174	1109.33	226.333	1161.11	214.575	-2.43595	Down	1.08642e-15	1.46363e-14
6150	MRPL23	758	1108	603.333	1159.96	574.138	-1.01461	Down	1.0121e-05	5.4713e-05
128346	C1orf162	946	1098.67	580.667	1150.36	551.349	-1.06105	Down	5.4591e-09	4.42286e-08
54939	COMMD4	969	1084	460.667	1134.84	437.327	-1.37571	Down	8.82654e-12	9.06797e-11
117247	SLC16A10	2918	1079.67	335	1129.38	317.493	-1.83073	Down	3.1904e-42	1.16795e-40
63971	KIF13A	7101	1079.33	317	1127.81	299.867	-1.91112	Down	2.82616e-45	1.10344e-43
57406	ABHD6	2413	1071	413	1119.81	391.503	-1.51616	Down	1.0116e-30	2.57075e-29
84674	CARD6	4097	1066.33	145.667	1112.54	137.741	-3.01383	Down	1.21814e-54	6.03607e-53
220323	OAF	1957	1063.33	120	1111.37	113.984	-3.28543	Down	2.5827e-104	3.10917e-102
6461	SHB	6021	1053.33	219.333	1102.22	208.001	-2.40575	Down	2.34423e-42	8.63228e-41
94097	SFXN5	4140	1051	499	1098.53	473.079	-1.21542	Down	5.35493e-21	9.64196e-20
57458	TMCC3	5867	1049.67	538	1096.61	510.116	-1.10416	Down	7.33424e-18	1.10278e-16
23096	IQSEC2	6021	1046.33	104.667	1092.47	99.1938	-3.4612	Down	2.20541e-65	1.36692e-63
11068	CYB561D2	1243	1038.67	502.667	1086.93	476.607	-1.18939	Down	1.00198e-17	1.49461e-16
57333	RCN3	1882	1038.67	156.333	1087.05	149.008	-2.86695	Down	1.41486e-22	2.73365e-21
84649	DGAT2	2465	1034.67	324	1082.66	306.988	-1.81833	Down	5.35693e-35	1.60708e-33
4360	MRC1	5205	1033.67	10.6667	1081.17	10.1686	-6.73233	Down	1.11793e-33	3.2053e-32
60370	AVPI1	1422	1033	210	1081.11	199.675	-2.43679	Down	1.85711e-39	6.3412e-38
599	BCL2L2	3621	1023.33	396	1068.45	375.042	-1.5104	Down	4.91939e-30	1.22528e-28
257101	ZNF683	1668	1018.67	269	1065.97	255.15	-2.06275	Down	7.41901e-31	1.90862e-29
1294	COL7A1	9169	1017	224.667	1062.95	212.74	-2.32092	Down	1.43882e-60	8.11441e-59
113179	ADAT3	1643	1016.33	423.667	1062.04	402.771	-1.3988	Down	2.1848e-14	2.73902e-13
5441	POLR2L	925	1016.33	557.333	1061.99	528.891	-1.00573	Down	4.03301e-15	5.27437e-14
25907	TMEM158	1876	1012.33	28	1057.55	26.5284	-5.31704	Down	1.86768e-152	3.94101e-150
3685	ITGAV	7047	1011.67	509.333	1057.24	481.494	-1.13471	Down	7.83019e-16	1.06636e-14
84898	PLXDC2	2594	1005.33	10.6667	1050.47	10.1337	-6.69573	Down	1.35102e-213	5.17797e-211
91522	COL23A1	3080	998.667	7.66667	1047.19	7.1896	-7.18639	Down	9.31096e-32	2.49088e-30
7227	TRPS1	9990	989	327.667	1033.3	310.213	-1.73593	Down	2.36598e-37	7.56952e-36
23268	DNMBP	6419	988.667	486.333	1033.02	461.007	-1.16401	Down	4.12412e-19	6.6254e-18
8099	CDK2AP1	1655	988	440.667	1031.84	417.596	-1.30504	Down	3.48784e-23	6.92407e-22
22808	MRAS	4609	981.667	320	1025.53	303.345	-1.75733	Down	4.43619e-38	1.45142e-36
80210	ARMC9	4975	980.333	502	1022.92	476.048	-1.10352	Down	2.13259e-14	2.67893e-13
9120	SLC16A6	3955	975.333	137.333	1019.77	130.721	-2.96368	Down	1.30755e-86	1.14213e-84
8460	TPST1	2062	974	85.3333	1018.42	80.9675	-3.65285	Down	2.07263e-115	2.94878e-113
10806	SDCCAG8	2632	973	425	1015.45	403.174	-1.33264	Down	5.86429e-24	1.19319e-22
2519	FUCA2	2548	971	292	1015.53	276.413	-1.87733	Down	3.88575e-42	1.4115e-40
10451	VAV3	4776	969.333	475	1011.94	449.755	-1.16991	Down	3.96571e-19	6.39279e-18
221749	C6orf145	2211	969	516.333	1012.68	489.598	-1.0485	Down	6.41547e-16	8.76874e-15
2171	FABP5	751	968.667	182	1012.7	173.615	-2.54424	Down	7.14428e-69	4.74098e-67
404093	CUEDC1	3943	966.667	52.3333	1011.6	49.5183	-4.35253	Down	3.22659e-73	2.26102e-71
10261	IGSF6	1062	963.333	108	1005.42	102.538	-3.29357	Down	1.37988e-54	6.81954e-53
126789	PUSL1	1262	962.667	513	1006.56	487.119	-1.04709	Down	7.01617e-16	9.57585e-15
89796	NAV1	13029	960	233.333	1000.57	221.302	-2.17673	Down	2.26701e-13	2.64109e-12
220929	ZNF438	3431	956	328.667	999.009	311.389	-1.68178	Down	5.47738e-35	1.64059e-33
8692	HYAL2	2413	948.667	329	990.611	312.188	-1.6659	Down	7.93008e-31	2.03452e-29
51330	TNFRSF12A	1048	947	273.667	988.08	258.996	-1.9317	Down	1.21117e-27	2.80467e-26
27036	SIGLEC7	1769	936.333	304.333	979.85	288.854	-1.76222	Down	9.79391e-31	2.49565e-29
4695	NDUFA2	846	930.333	460.667	972.991	439.43	-1.14679	Down	1.22989e-10	1.15199e-09
92806	CENPBD1	3061	927	299.667	968.868	283.352	-1.77371	Down	1.27898e-37	4.12701e-36
10893	MMP24	4344	925	509.667	968.579	483.382	-1.0027	Down	0.000107363	0.000487377
384	ARG2	1981	922.333	201	962.64	191.428	-2.33019	Down	2.98882e-47	1.23634e-45
51167	CYB5R4	2259	916.667	458.667	959.017	435.127	-1.14012	Down	7.00464e-13	7.85356e-12
162073	ITPRIPL2	7722	916.667	255	957.972	241.873	-1.98574	Down	3.20781e-45	1.24469e-43
79365	BHLHE41	3796	914.667	186.333	954.25	176.993	-2.43068	Down	4.6983e-34	1.36164e-32
6252	RTN1	3327	913.667	19	955.166	18.1413	-5.7184	Down	5.23215e-181	1.51169e-178
9625	AATK	5327	912.333	137	954.663	130.139	-2.87494	Down	1.70605e-60	9.56409e-59
411	ARSB	6076	911	353	951.456	334.205	-1.5094	Down	1.19696e-28	2.86722e-27
5990	RFX2	4114	909	471	949.965	446.803	-1.08824	Down	1.40607e-16	2.00197e-15
55704	CCDC88A	9827	906.333	201.667	946.257	191.237	-2.30687	Down	3.61292e-57	1.90058e-55
64420	SUSD1	3010	894.667	178	934.978	168.856	-2.46913	Down	3.92943e-63	2.2989e-61
6354	CCL7	815	894	1	934.81	0.933816	-9.96732	Down	2.89177e-229	1.23426e-226
80270	HSD3B7	2233	893.333	184.333	934.087	174.033	-2.4242	Down	8.41527e-30	2.07946e-28
339210	C17orf67	2043	891	302	929.571	286.671	-1.69717	Down	9.77948e-25	2.05205e-23
645	BLVRB	874	890.667	367.333	933.538	349.52	-1.41733	Down	4.72463e-05	0.000227918
2030	SLC29A1	2503	887.333	468.667	927.506	445.047	-1.0594	Down	9.65611e-16	1.31027e-14
100506033	LOC100506033	2161	886	475.333	925.994	450.071	-1.04085	Down	3.53095e-15	4.63067e-14
124222	PAQR4	2701	884.667	469.333	924.8	444.589	-1.05667	Down	1.44705e-15	1.93696e-14
307	ANXA4	2158	884	291.667	925.004	277.209	-1.73848	Down	2.93037e-19	4.78126e-18
79778	MICALL2	3144	883.333	198.667	924.31	187.987	-2.29774	Down	8.62206e-40	2.9494e-38
161742	SPRED1	7255	881.333	167.667	921.257	159.125	-2.53344	Down	2.60667e-23	5.19122e-22
25840	METTL7A	3390	879.333	414.667	919.241	392.406	-1.2281	Down	6.11195e-20	1.03408e-18
5166	PDK4	3710	869	27.3333	908.335	26.0209	-5.12548	Down	1.00506e-98	1.13024e-96
606724	LOC606724	571	866	427.667	905.881	405.141	-1.1609	Down	3.57737e-08	2.66388e-07
54106	TLR9	3922	864.333	446.333	902.906	423.625	-1.09179	Down	1.32319e-14	1.69044e-13
79789	CLMN	12750	862	164.333	900.733	155.975	-2.52979	Down	2.01308e-64	1.20018e-62
440465	FLJ90757	4421	859.667	255	897.902	241.177	-1.89646	Down	1.08702e-40	3.81574e-39
4854	NOTCH3	8089	843	10.3333	881.116	9.85916	-6.48172	Down	8.65794e-67	5.54936e-65
54512	EXOSC4	948	840.333	335.667	879.079	318.878	-1.46299	Down	1.00773e-11	1.03022e-10
9637	FEZ2	2110	836.667	331.333	874.299	314.502	-1.47506	Down	1.01931e-26	2.30356e-25
5153	PDE1B	3463	834.333	336.333	871.823	318.038	-1.45484	Down	1.7286e-16	2.4482e-15
285362	SUMF1	2179	830.667	425	869.84	402.921	-1.11025	Down	3.61237e-09	2.98462e-08
100506190	LOC100506190	2123	826.333	404	864.54	383.203	-1.17382	Down	4.2169e-18	6.39688e-17
3913	LAMB2	5817	824.333	41	860.718	38.9366	-4.46634	Down	1.087e-134	1.87283e-132
7439	BEST1	2852	824	83.3333	862.868	79.0257	-3.44875	Down	3.94312e-32	1.07166e-30
8875	VNN2	2034	824	311	862.947	294.824	-1.54942	Down	5.82004e-11	5.62245e-10
79817	MOBKL2B	6528	819	248.667	854.314	236.077	-1.85551	Down	6.74232e-22	1.25741e-20
63897	HEATR6	3935	818.333	447	855.162	423.886	-1.01252	Down	3.08992e-12	3.30272e-11
23232	TBC1D12	5749	815	350.667	850.911	332.952	-1.3537	Down	5.84041e-23	1.14972e-21
1240	CMKLR1	5496	809	59.6667	845.172	56.2691	-3.90883	Down	8.06078e-114	1.10497e-111
6525	SMTN	3336	804	414.333	839.789	393.382	-1.09409	Down	6.84884e-11	6.58246e-10
1351	COX8A	521	803	385	838.362	365.25	-1.19869	Down	1.28846e-18	2.0064e-17
79622	SNRNP25	1103	802	313.333	838.892	297.448	-1.49585	Down	1.2725e-15	1.70696e-14
100505812	LOC100505812	1984	801.667	323.333	837.297	305.402	-1.45503	Down	1.83924e-25	3.94302e-24
10326	SIRPB1	2469	801.333	35.6667	838.565	33.8983	-4.62864	Down	1.79692e-94	1.82411e-92
199786	FAM129C	2523	798.667	380.667	834.647	360.372	-1.21168	Down	8.5226e-19	1.34839e-17
64858	DCLRE1B	3795	797.667	309.333	834.194	293.466	-1.50719	Down	4.42755e-27	1.00665e-25
7940	LST1	769	796.333	172.667	834.181	163.808	-2.34836	Down	2.36757e-11	2.34633e-10
9957	HS3ST1	1965	794	27.6667	832.147	26.4062	-4.97789	Down	2.02062e-28	4.79738e-27
3613	IMPA2	1537	793.667	314.333	829.804	297.966	-1.47762	Down	5.73345e-16	7.87093e-15
7849	PAX8	4065	786	252.667	821.983	239.42	-1.77956	Down	2.75944e-35	8.33156e-34
6253	RTN2	2288	785.333	101	821.578	95.9398	-3.0982	Down	5.8677e-27	1.33086e-25
25943	C20orf194	6919	779.667	402.333	813.44	381.244	-1.09332	Down	2.29166e-13	2.66816e-12
10981	RAB32	1234	778.667	177.667	815.571	168.78	-2.27266	Down	7.46307e-12	7.70938e-11
100129550	LOC100129550	5904	777	417.333	810.655	395.388	-1.03582	Down	5.94061e-13	6.72076e-12
7084	TK2	6061	773.667	270	809.639	255.815	-1.66218	Down	3.02531e-22	5.75637e-21
375341	C3orf62	3590	772.333	354	806.981	335.332	-1.26694	Down	5.33992e-20	9.06724e-19
23328	SASH1	7709	770.667	155.667	802.179	147.465	-2.44355	Down	6.0257e-08	4.38105e-07
26873	OPLAH	4052	767.333	96.6667	802.816	91.5356	-3.13266	Down	1.66328e-57	8.84882e-56
5002	SLC22A18	1563	764	319.333	799.921	303.24	-1.3994	Down	2.97468e-08	2.23458e-07
55365	TMEM176A	1047	759.333	37.6667	793.946	35.7936	-4.47127	Down	1.18624e-128	1.92048e-126
51099	ABHD5	5370	757	191	790.793	181.551	-2.12292	Down	3.23853e-46	1.29679e-44
58504	ARHGAP22	3297	755	41.6667	789.764	39.7164	-4.31361	Down	1.11393e-81	9.01706e-80
444	ASPH	5349	753.333	219.333	786.677	208.027	-1.919	Down	6.01795e-37	1.88362e-35
284021	MILR1	1488	753.333	10.3333	787.835	9.75779	-6.3352	Down	3.91772e-173	1.03627e-170
202309	GAPT	2216	752	64	787.351	60.8339	-3.69406	Down	7.34733e-38	2.38312e-36
54947	LPCAT2	5395	741.667	45.3333	774.667	42.873	-4.17543	Down	2.24395e-117	3.2923e-115
6583	SLC22A4	2214	739.667	123	772.703	116.713	-2.72695	Down	9.05311e-67	5.7633e-65
65990	FAM173A	881	731.333	376.333	765.827	358.108	-1.09662	Down	5.26794e-05	0.000251671
56675	NRIP3	3809	726.333	365.333	759.126	346.55	-1.13128	Down	3.39466e-16	4.72235e-15
146850	PIK3R6	3061	722	149.333	753.495	141.967	-2.40804	Down	6.78869e-55	3.40886e-53
113026	PLCD3	3477	720.333	335	752.962	317.521	-1.24573	Down	6.887e-19	1.09516e-17
84925	DIRC2	3348	718.667	177.667	749.715	167.986	-2.158	Down	2.03871e-31	5.38495e-30
3693	ITGB5	3392	718.667	38.6667	753.538	36.5751	-4.36474	Down	3.0949e-19	5.02787e-18
29108	PYCARD	782	717.667	299.333	751.574	284.685	-1.40055	Down	1.92006e-06	1.14545e-05
83451	ABHD11	1667	705.667	314	738.192	297.937	-1.30899	Down	2.48785e-20	4.29824e-19
5218	CDK14	4953	705.667	368.667	736.553	349.947	-1.07365	Down	9.55254e-15	1.22874e-13
122953	JDP2	4007	703.667	308.333	736.292	292.015	-1.33424	Down	3.32493e-16	4.63221e-15
89886	SLAMF9	1170	703.333	32.3333	736.313	30.7473	-4.58179	Down	8.63632e-54	4.2237e-52
353514	LILRA5	1365	701.333	76.3333	734.896	72.6536	-3.33843	Down	4.72385e-14	5.76813e-13
23428	SLC7A8	4257	701.333	42.6667	734.498	40.304	-4.18776	Down	1.37239e-27	3.1624e-26
6781	STC1	3897	693	19.6667	722.433	18.4671	-5.28983	Down	1.47982e-18	2.29109e-17
3087	HHEX	1772	692.667	381	723.928	361.312	-1.0026	Down	5.12732e-13	5.83937e-12
114625	ERMAP	3485	684.333	208	714.461	197.744	-1.85322	Down	1.30247e-22	2.51909e-21
7096	TLR1	2867	684	92.3333	714.454	87.8172	-3.02427	Down	2.27401e-74	1.61154e-72
56655	POLE4	710	683.333	360.333	715.04	343.41	-1.05809	Down	2.43603e-06	1.43773e-05
137075	CLDN23	1972	682	20.3333	713.224	19.2258	-5.21324	Down	5.04256e-140	9.37616e-138
23001	WDFY3	14329	680.333	68.3333	710.692	64.8293	-3.45451	Down	1.37343e-88	1.22824e-86
56666	PANX2	3069	678.333	300.667	709.339	285.507	-1.31295	Down	4.06361e-20	6.95033e-19
147650	NCRNA00085	2017	677	76	707.433	71.9588	-3.29735	Down	5.79524e-83	4.73194e-81
57568	SIPA1L2	6501	674.667	178.333	704.867	168.619	-2.06358	Down	9.86119e-24	1.98919e-22
8349	HIST2H2BE	2223	672.667	338.333	702.537	320.399	-1.1327	Down	1.12442e-15	1.51156e-14
10993	SDS	1620	665	7.33333	696.964	7.00563	-6.63643	Down	3.86583e-37	1.22223e-35
747	DAGLA	5761	662.333	5.33333	691.022	5.05383	-7.09521	Down	6.95479e-89	6.27938e-87
1824	DSC2	5257	661.667	31.6667	691.515	29.7803	-4.53733	Down	2.93039e-118	4.36768e-116
4482	MSRA	1716	658	199	687.957	188.149	-1.87044	Down	4.88187e-35	1.46925e-33
3176	HNMT	3373	649.333	27.3333	679.29	25.9577	-4.70979	Down	1.63477e-123	2.49602e-121
90874	ZNF697	5080	647.667	220.333	676.528	208.35	-1.69914	Down	7.89592e-30	1.95627e-28
79658	ARHGAP10	3073	642.667	339	672.124	320.704	-1.06748	Down	7.11669e-14	8.59495e-13
64802	NMNAT1	3781	634.667	294	663.786	277.933	-1.25598	Down	5.4541e-18	8.24702e-17
25801	GCA	3241	633	252.667	662.014	240.442	-1.46117	Down	1.6161e-19	2.66933e-18
91050	CCDC149	4079	631.667	18.6667	660.818	17.6784	-5.22419	Down	2.88117e-114	4.00803e-112
58488	PCTP	2172	623.333	277.667	652.573	263.221	-1.30986	Down	7.15072e-13	8.00778e-12
7138	TNNT1	1059	622.333	3.33333	651.369	3.14132	-7.69596	Down	1.46066e-55	7.43393e-54
3084	NRG1	3220	622	2	650.539	1.86763	-8.44428	Down	5.87355e-117	8.48502e-115
22797	TFEC	6700	616.667	330	643.543	313.428	-1.0379	Down	8.2837e-10	7.22564e-09
51311	TLR8	4216	609.333	100.667	636.976	95.319	-2.7404	Down	2.154e-60	1.20036e-58
92737	DNER	3272	602.667	96	629.806	90.8444	-2.79344	Down	1.13781e-61	6.53455e-60
6405	SEMA3F	3531	594.333	163	620.744	154.878	-2.00286	Down	2.67414e-37	8.52638e-36
84179	MFSD7	1935	591.333	94.6667	619.012	89.7574	-2.78587	Down	1.78739e-27	4.10357e-26
124599	CD300LB	2326	588.667	16.6667	616.713	15.8244	-5.28438	Down	1.92453e-38	6.34081e-37
4210	MEFV	3507	585	308.333	611.58	291.346	-1.06981	Down	2.49076e-13	2.88744e-12
9351	SLC9A3R2	2194	582.667	292	609.138	277.467	-1.13445	Down	5.33768e-06	2.99587e-05
23271	CAMSAP1L1	7359	581	184.667	606.916	174.707	-1.79656	Down	6.93462e-31	1.7889e-29
9060	PAPSS2	3874	581	226.667	606.963	214.38	-1.50143	Down	3.84743e-23	7.6218e-22
83547	RILP	1807	580	136.667	607.158	130.159	-2.22179	Down	6.20375e-23	1.21741e-21
7779	SLC30A1	2034	577.333	130.667	603.955	123.875	-2.28556	Down	8.17826e-45	3.13444e-43
4286	MITF	4815	576.667	15.6667	602.326	14.8429	-5.3427	Down	2.35066e-128	3.74114e-126
80005	DOCK5	7555	571.667	147	596.714	139.731	-2.09438	Down	2.12932e-12	2.30084e-11
80161	ASMTL-AS1	2319	569.667	302	595.196	285.484	-1.05995	Down	5.29701e-13	6.02166e-12
80776	B9D2	1049	569.333	264	595.393	251.476	-1.24342	Down	1.05837e-13	1.26278e-12
7850	IL1R2	1484	568.667	42	593.383	39.9793	-3.89164	Down	2.80739e-63	1.64759e-61
414	ARSD	5199	567.333	198.333	593.481	187.355	-1.66343	Down	3.03496e-25	6.46953e-24
135228	CD109	9464	567	107	592.135	101.348	-2.5466	Down	3.83269e-52	1.79496e-50
8277	TKTL1	2652	563.333	79.3333	589.482	75.4342	-2.96616	Down	1.6221e-53	7.83113e-52
3020	H3F3A	1077	554.667	282	579.525	268.185	-1.11164	Down	4.73374e-14	5.7727e-13
92999	ZBTB47	5524	553.333	193.333	578.514	182.779	-1.66225	Down	1.51893e-26	3.39995e-25
93589	CACNA2D4	5343	553	116.333	577.982	110.164	-2.39137	Down	8.42658e-47	3.46283e-45
402778	IFITM10	3721	540.667	150.667	565.81	142.635	-1.98799	Down	1.82186e-33	5.17618e-32
115548	FCHO2	4994	539.333	195.333	563.083	184.854	-1.60696	Down	1.02954e-20	1.82575e-19
119032	C10orf32	2450	538.667	265	563.249	252.27	-1.1588	Down	4.5358e-10	4.04666e-09
948	CD36	4727	533	25.6667	556.971	24.5317	-4.50489	Down	8.49869e-49	3.6274e-47
91768	CABLES1	5024	526.667	154	550.709	146.048	-1.91485	Down	1.85928e-32	5.1349e-31
55129	ANO10	2746	525.667	270.667	550.058	256.776	-1.09907	Down	2.44343e-13	2.83608e-12
83716	CRISPLD2	4607	524.333	64	548.352	60.7005	-3.17532	Down	7.61111e-68	4.91191e-66
10644	IGF2BP2	3676	524	203.667	547.087	192.357	-1.50798	Down	4.48955e-22	8.47374e-21
115761	ARL11	3760	521.667	104.667	545.878	99.568	-2.45482	Down	1.73983e-42	6.4319e-41
56034	PDGFC	3079	521	22.6667	545.034	21.3339	-4.67513	Down	6.91355e-97	7.37708e-95
6817	SULT1A1	1609	516.667	247.333	540.381	234.614	-1.20369	Down	2.54531e-15	3.3639e-14
91947	ARRDC4	4074	514.667	194.333	537.757	184.492	-1.54339	Down	7.44401e-23	1.45623e-21
23108	RAP1GAP2	6680	514.333	204	538.13	193.315	-1.477	Down	3.17117e-12	3.38763e-11
2529	FUT7	2428	506.667	237.333	530.759	225.123	-1.23734	Down	6.96934e-07	4.43224e-06
29994	BAZ2B	8145	500	154.333	522.614	146.043	-1.83935	Down	1.52733e-29	3.73479e-28
3556	IL1RAP	4965	499.333	134	520.949	126.537	-2.04159	Down	4.69938e-28	1.10318e-26
146722	CD300LF	1759	494.333	6	517.705	5.67986	-6.51013	Down	2.45221e-24	5.07185e-23
9743	ARHGAP32	10111	492.667	236.333	514.006	223.717	-1.20011	Down	1.16467e-08	9.15168e-08
2357	FPR1	1371	492.667	18	516.531	17.0075	-4.92461	Down	1.08973e-22	2.11417e-21
200058	FLJ23867	2717	492	54	515.308	50.9568	-3.33809	Down	4.91707e-27	1.1166e-25
729991	MEF2BNB	1515	490.667	260	513.079	246.91	-1.0552	Down	3.92458e-12	4.14531e-11
23432	GPR161	8265	482.667	159.333	503.169	151.309	-1.73355	Down	4.6831e-12	4.92433e-11
55924	C1orf183	5980	480.667	107.333	502.531	101.975	-2.30099	Down	7.71734e-41	2.73456e-39
221416	C6orf223	3638	480	82.3333	502.591	77.7861	-2.6918	Down	1.06017e-15	1.4334e-14
9540	TP53I3	2042	475	75.3333	496.786	71.2394	-2.80188	Down	1.14494e-53	5.54175e-52
7263	TST	1143	473.333	125	495.255	118.723	-2.06058	Down	3.30912e-33	9.31714e-32
81615	TMEM163	1901	468	26.3333	489.321	24.8387	-4.30012	Down	1.39861e-90	1.31989e-88
284417	TMEM150B	875	466.333	11.6667	487.992	10.898	-5.48472	Down	6.9071e-85	5.92307e-83
6546	SLC8A1	6053	461.333	4	482.037	3.75491	-7.00422	Down	9.38826e-131	1.56028e-128
6372	CXCL6	1677	458	8.66667	478.475	8.27932	-5.85279	Down	8.87636e-67	5.67e-65
1020	CDK5	1211	457.333	220.667	478.865	208.828	-1.19731	Down	6.07119e-08	4.41242e-07
126549	ANKLE1	3217	456.667	242.667	476.144	230.304	-1.04786	Down	1.75163e-06	1.05031e-05
151534	LOC151534	2449	451.667	162	472.728	153.577	-1.62205	Down	8.58316e-23	1.67385e-21
9121	SLC16A5	2032	451	176	472.128	166.617	-1.50264	Down	1.54837e-15	2.06964e-14
169792	GLIS3	7656	447.667	212.667	467.44	201.534	-1.21376	Down	3.49642e-08	2.60774e-07
65124	ANKRD57	4681	447.333	141	466.61	133.76	-1.80257	Down	1.30889e-20	2.30375e-19
55529	TMEM55A	2420	447.333	211	467.459	200.359	-1.22225	Down	1.22514e-14	1.56945e-13
2121	EVC	6430	447	100	466.768	95.2192	-2.29338	Down	7.94287e-18	1.19143e-16
10129	FRY	10718	445.333	160	463.663	151.714	-1.61172	Down	5.83069e-06	3.25915e-05
2048	EPHB2	4869	437	1.33333	457.549	1.2809	-8.48063	Down	2.50401e-77	1.88101e-75
395	ARHGAP6	5118	435	8.66667	454.035	8.20956	-5.78935	Down	3.99131e-112	5.35406e-110
84316	LSMD1	1023	433.667	232.333	453.184	221.167	-1.03496	Down	9.09217e-11	8.63251e-10
50856	CLEC4A	1284	433	107.333	452.523	101.747	-2.15301	Down	1.18502e-34	3.51576e-33
342897	NCCRP1	1973	430.667	139.667	450.891	131.9	-1.77334	Down	5.24289e-13	5.96375e-12
80381	CD276	3419	425.333	46	443.877	43.5696	-3.34877	Down	1.03198e-33	2.96793e-32
3643	INSR	9059	425	101.333	444.973	95.8905	-2.21426	Down	1.50458e-19	2.48951e-18
55016	MARCH1	5502	423.667	177.333	443.185	168.196	-1.39776	Down	1.63181e-17	2.40923e-16
440926	LOC440926	1059	423	232	442.363	220.2	-1.00642	Down	1.91341e-10	1.7684e-09
84002	B3GNT5	4131	422.333	192.667	441.157	182.493	-1.27345	Down	1.26122e-07	8.82146e-07
80150	ASRGL1	2424	421.333	72.6667	440.327	68.682	-2.68057	Down	9.59171e-47	3.93302e-45
4607	MYBPC3	4217	419.333	35.3333	438.32	33.4535	-3.71176	Down	2.49429e-71	1.71585e-69
57616	TSHZ3	4995	418	124.333	436.49	118.168	-1.88511	Down	7.71909e-28	1.8008e-26
57205	ATP10D	6550	417.667	219.667	435.884	206.913	-1.07492	Down	4.7928e-07	3.10161e-06
6038	RNASE4	1805	416	21.3333	435.652	20.0987	-4.438	Down	1.42117e-41	5.11293e-40
8854	ALDH1A2	3703	415.667	7	433.309	6.68459	-6.01841	Down	8.03186e-49	3.43595e-47
8659	ALDH4A1	3399	414	173.667	433.356	164.236	-1.39979	Down	4.33572e-11	4.21891e-10
54757	FAM20A	4511	410	64.3333	428.847	61.1093	-2.811	Down	3.12234e-49	1.3605e-47
5138	PDE2A	4329	408.333	44.6667	426.606	42.3564	-3.33225	Down	1.97183e-61	1.12899e-59
10402	ST3GAL6	3571	408.333	45.6667	427.199	43.4337	-3.29802	Down	6.68515e-53	3.18648e-51
10544	PROCR	1483	406.667	71.3333	425.421	67.7041	-2.65158	Down	1.74901e-40	6.09396e-39
221400	TDRD6	8977	406.667	23.6667	424.942	22.2633	-4.25453	Down	3.61625e-81	2.90227e-79
56063	TMEM234	1108	404.667	151.667	423.189	143.97	-1.55554	Down	3.2025e-20	5.51265e-19
144423	GLT1D1	2721	404.333	64.6667	423.526	61.4054	-2.78601	Down	1.55594e-21	2.86756e-20
120892	LRRK2	9239	403.333	219.333	421.369	208.084	-1.01792	Down	2.186e-10	2.00553e-09
84803	AGPAT9	2727	402.333	157.667	419.944	149.384	-1.49117	Down	7.41543e-19	1.17719e-17
256281	NUDT14	867	399	198.333	417.852	187.912	-1.15293	Down	1.787e-05	9.27069e-05
54935	DUSP23	718	395.333	210.667	414.211	199.873	-1.05128	Down	2.42909e-05	0.00012346
64753	CCDC136	4221	394.667	179.667	411.112	169.981	-1.27416	Down	3.161e-05	0.000157255
30835	CD209	4428	387.667	10.3333	404.826	9.80266	-5.36798	Down	5.02762e-89	4.56129e-87
84106	PRAM1	2235	387.333	50.6667	405.712	47.9725	-3.08017	Down	4.84808e-21	8.73771e-20
374872	C19orf35	2570	383.333	27.3333	401.332	26.0835	-3.94359	Down	8.15667e-46	3.23852e-44
146223	CMTM4	8133	383	173.333	400.099	164.05	-1.28622	Down	1.69873e-14	2.1483e-13
283651	HMGN2P46	1927	381	192	397.497	182.146	-1.12584	Down	4.85397e-07	3.13904e-06
80231	CXorf21	1927	380.333	189	397.184	179.482	-1.14597	Down	3.85138e-12	4.07257e-11
401233	LOC401233	4616	378.333	129	395.085	122.805	-1.68579	Down	7.18406e-16	9.79787e-15
55723	ASF1B	1746	376.667	75	393.592	71.2911	-2.46491	Down	8.78085e-39	2.92384e-37
113675	SDSL	1414	376	32	394.399	30.375	-3.6987	Down	1.31741e-10	1.23151e-09
6518	SLC2A5	2454	375.333	132.667	392.377	125.831	-1.64075	Down	3.46229e-13	3.9793e-12
57007	CXCR7	2114	371.333	198	388.547	187.915	-1.04801	Down	2.22396e-10	2.03736e-09
29071	C1GALT1C1	1915	369.333	188	386.201	178.429	-1.114	Down	1.45133e-10	1.35332e-09
6696	SPP1	1823	367.667	62.6667	383.986	59.5946	-2.6878	Down	3.98598e-43	1.49415e-41
79644	SRD5A3	4089	366.667	200.667	383.37	190.006	-1.0127	Down	9.64266e-10	8.34288e-09
8321	FZD1	4350	363.333	50.6667	380.391	48.0999	-2.98338	Down	2.39351e-17	3.51722e-16
4610	MYCL1	3624	363.333	17.3333	380.229	16.4432	-4.53131	Down	1.71936e-78	1.32335e-76
27132	CPNE7	2674	362.333	153	379.967	145.063	-1.3892	Down	3.67879e-05	0.000181095
5362	PLXNA2	11457	362.333	85	378.989	80.1067	-2.24216	Down	1.11184e-32	3.08426e-31
949	SCARB1	2759	362.333	189.667	378.589	179.683	-1.07518	Down	1.20535e-10	1.13126e-09
79411	GLB1L	2505	360.667	55.3333	376.835	52.4175	-2.84581	Down	6.95519e-46	2.77321e-44
165530	CLEC4F	2486	360.333	0	376.696	0.001	-18.523	Down	1.52163e-23	3.0465e-22
645191	LINGO3	2130	360	144.667	376.677	137.487	-1.45403	Down	5.11444e-17	7.41121e-16
55589	BMP2K	3859	358.333	180.667	374.323	170.861	-1.13146	Down	2.04541e-11	2.04323e-10
10497	UNC13B	6398	357.333	81	373.167	76.4888	-2.2865	Down	1.99052e-33	5.64681e-32
56935	C11orf75	979	356.667	164.667	373.017	156.42	-1.25381	Down	1.41547e-10	1.3212e-09
3767	KCNJ11	3418	356.333	136.333	372.888	129.211	-1.52901	Down	3.33253e-18	5.07172e-17
2535	FZD2	3834	352	80	367.61	75.8436	-2.27708	Down	4.99905e-33	1.40123e-31
150368	FAM109B	2369	348.667	159.333	364.782	150.831	-1.27411	Down	1.64135e-13	1.935e-12
151011	SEP09	3256	346.667	106.667	362.643	101.151	-1.84204	Down	1.01221e-18	1.59074e-17
2358	FPR2	2019	345.333	20.3333	362.14	19.3701	-4.22464	Down	2.0363e-15	2.71026e-14
710	SERPING1	1984	344.333	185.333	358.809	175.955	-1.02801	Down	5.84427e-05	0.00027737
4257	MGST1	1509	342	156.333	357.349	148.279	-1.26902	Down	2.36326e-13	2.74811e-12
4064	CD180	2725	340.333	143	355.94	135.994	-1.38809	Down	2.40719e-15	3.18809e-14
55630	SLC39A4	2342	339.667	157.333	355.101	149.386	-1.24918	Down	5.39938e-13	6.13432e-12
85453	TSPYL5	4478	337.333	166.333	352.282	157.298	-1.16324	Down	1.59431e-11	1.60456e-10
11042	SMA5	1759	332.667	149.667	347.938	141.847	-1.29449	Down	2.25848e-08	1.71787e-07
3848	KRT1	2451	332.333	127	348.294	120.478	-1.53154	Down	1.50856e-07	1.04387e-06
51313	FAM198B	4854	330	3.33333	345.676	3.23107	-6.74127	Down	1.64499e-46	6.70127e-45
3512	IGJ	1413	328	119	342.217	113.351	-1.59411	Down	2.49637e-11	2.47137e-10
100271927	RASA4B	2794	326	145.333	341.742	137.87	-1.3096	Down	5.90491e-05	0.000279879
25797	QPCT	1719	325	66.6667	339.66	63.4502	-2.4204	Down	7.48864e-28	1.74921e-26
100996295	LOC100996295	5163	324	36.3333	338.649	34.2438	-3.30587	Down	1.4358e-51	6.69091e-50
121512	FGD4	8312	323.667	13	337.797	12.2113	-4.78987	Down	1.99886e-65	1.243e-63
5031	P2RY6	2649	318	3.66667	332.864	3.49921	-6.57176	Down	3.55769e-45	1.3776e-43
6697	SPR	1466	318	69.3333	332.143	65.9002	-2.33345	Down	4.8433e-32	1.31062e-30
144110	TMEM86A	3607	316.667	98	331.498	93.2846	-1.82929	Down	3.79181e-16	5.25899e-15
347454	ANKRD58	1607	315.667	158.333	330.112	149.714	-1.14074	Down	9.77727e-11	9.25956e-10
54972	TMEM132A	3520	314.333	135.667	328.4	129.003	-1.34804	Down	6.95475e-07	4.42596e-06
22903	BTBD3	4857	312.667	54.3333	326.354	51.3923	-2.66681	Down	4.96301e-38	1.62096e-36
5468	PPARG	1919	312.333	22	327.215	21.0225	-3.96023	Down	7.07506e-27	1.60084e-25
7035	TFPI	3927	310.667	96.3333	324.989	91.5978	-1.82701	Down	5.0215e-22	9.43982e-21
25959	KANK2	5224	309.333	82.3333	323.522	78.1736	-2.04911	Down	5.30714e-26	1.16981e-24
374907	B3GNT8	1894	308.333	66.6667	322.555	63.1384	-2.35296	Down	1.29902e-31	3.46038e-30
6453	ITSN1	6439	308	89.6667	321.688	84.684	-1.9255	Down	1.57989e-23	3.15978e-22
57099	AVEN	1551	305.667	146.333	319.755	138.26	-1.20958	Down	1.66239e-11	1.66777e-10
9103	FCGR2C	2488	303.667	44	317.411	41.6273	-2.93075	Down	2.81728e-42	1.03539e-40
114793	FMNL2	5575	302	139	314.355	131.813	-1.2539	Down	0.000751795	0.00292374
645638	LOC645638	621	301.333	3.66667	314.84	3.52967	-6.47894	Down	5.23067e-91	5.03754e-89
7739	ZNF185	4440	297.333	135.667	310.479	128.851	-1.2688	Down	2.49434e-12	2.68292e-11
283143	LOC283143	2256	296	2	309.629	1.89089	-7.35533	Down	6.75344e-95	6.89291e-93
4811	NID1	5903	296	93	308.85	88.117	-1.80941	Down	9.67479e-11	9.17176e-10
2952	GSTT1	1076	294.333	127.333	308.008	120.745	-1.35101	Down	2.09913e-13	2.45618e-12
414332	LCN10	2047	294.333	78.3333	308.248	74.2392	-2.05384	Down	6.05187e-16	8.28987e-15
283876	FLJ39639	2443	294	136.333	307.616	129.313	-1.25027	Down	6.58152e-12	6.83633e-11
3915	LAMC1	7889	292.333	132.667	306.006	125.244	-1.28882	Down	2.21797e-07	1.49725e-06
284759	SIRPB2	2833	290.333	0.333333	303.982	0.304994	-9.96099	Down	1.97725e-70	1.34539e-68
401115	C4orf48	483	287	128	300.361	122.116	-1.29845	Down	1.91935e-08	1.47425e-07
55356	SLC22A15	4729	287	148.333	299.902	140.157	-1.09745	Down	2.29285e-09	1.92402e-08
4199	ME1	3519	282.333	71.3333	294.43	67.4732	-2.12554	Down	3.0347e-16	4.2531e-15
85414	SLC45A3	3398	282.333	136.667	294.431	129.603	-1.18383	Down	2.7096e-06	1.58821e-05
400709	SIGLEC16	1714	282	29.3333	294.336	27.5933	-3.41507	Down	1.63072e-43	6.14957e-42
55331	ACER3	4387	281	117.333	293.52	111.407	-1.39762	Down	8.87433e-14	1.06492e-12
92689	FAM114A1	4138	280.667	66.3333	292.677	63.0603	-2.21451	Down	2.32568e-21	4.25695e-20
51351	ZNF117	6404	280.333	121.667	292.513	114.997	-1.34691	Down	6.28768e-13	7.10057e-12
29948	OSGIN1	1958	279.333	86.6667	292.816	82.7209	-1.82367	Down	1.65703e-07	1.13781e-06
22901	ARSG	2785	275.333	106.333	288.336	100.748	-1.51699	Down	6.99777e-10	6.14966e-09
2954	GSTZ1	1485	274.333	143.667	286.713	136.487	-1.07084	Down	4.35341e-09	3.56706e-08
4332	MNDA	1670	268.333	141.667	281.007	134.812	-1.05966	Down	1.13087e-06	6.98838e-06
26	ABP1	2503	268	4	280.942	3.74329	-6.22982	Down	1.71062e-25	3.67989e-24
64170	CARD9	2147	268	31.6667	281.373	29.8681	-3.23581	Down	2.33421e-07	1.56783e-06
10924	SMPDL3A	2210	266.667	24.3333	279.555	22.7691	-3.61798	Down	5.34938e-16	7.35442e-15
1468	SLC25A10	2035	266	142.333	278.226	134.883	-1.04455	Down	1.53095e-08	1.18905e-07
8741	TNFSF13	2293	266	72.3333	277.822	68.5546	-2.01884	Down	6.43508e-22	1.2025e-20
11117	EMILIN1	3959	264.333	81	276.315	77.3743	-1.83639	Down	4.60756e-20	7.85209e-19
100996485	LOC100996485	2490	263	134.667	274.682	127.555	-1.10664	Down	2.89609e-09	2.4087e-08
30851	TAX1BP3	1398	261.333	79	273.363	74.8733	-1.8683	Down	9.56719e-19	1.50605e-17
9498	SLC4A8	11794	257.667	121.667	269.327	115.516	-1.22126	Down	1.21936e-10	1.14327e-09
23768	FLRT2	7185	257.333	0	269.371	0.001	-18.0392	Down	7.90352e-58	4.21671e-56
9672	SDC3	5121	255.667	61	266.9	57.9018	-2.20462	Down	1.63034e-16	2.31427e-15
7813	EVI5	7403	250	74.6667	261.1	70.4331	-1.89028	Down	7.34419e-20	1.23477e-18
3363	HTR7	3378	245.333	46.6667	255.785	44.1836	-2.53335	Down	1.22037e-16	1.74418e-15
5054	SERPINE1	3207	244.667	22.3333	255.539	21.1159	-3.59714	Down	2.23477e-46	9.00622e-45
4053	LTBP2	8568	243.333	105.333	254.884	99.4904	-1.35721	Down	2.68159e-07	1.78709e-06
29763	PACSIN3	2046	240	110.333	250.705	104.622	-1.26081	Down	1.16531e-10	1.09532e-09
157627	LOC157627	2942	237.333	2.66667	247.901	2.50087	-6.63119	Down	1.24999e-75	9.06361e-74
8685	MARCO	1853	236.333	24.3333	247.589	23.0068	-3.42782	Down	2.34667e-20	4.0693e-19
683	BST1	1497	235	8	246.291	7.66852	-5.00527	Down	2.06425e-17	3.03814e-16
79639	TMEM53	1614	233.667	51.3333	244.707	48.6186	-2.33147	Down	2.18205e-13	2.54369e-12
9306	SOCS6	5846	233	25	243.403	23.7253	-3.35885	Down	2.71348e-41	9.74361e-40
84695	LOXL3	3121	231.667	61	242.502	57.5467	-2.07519	Down	1.58207e-21	2.91286e-20
1728	NQO1	2601	229.667	67	240.323	63.5825	-1.91827	Down	3.11451e-19	5.05536e-18
10903	MTMR11	2879	227.667	114.333	237.952	108.143	-1.13774	Down	8.31559e-09	6.61443e-08
8334	HIST1H2AC	546	226	63	236.472	59.9121	-1.98075	Down	5.79457e-20	9.82148e-19
116844	LRG1	1780	225	29.3333	235.274	27.865	-3.07782	Down	1.28325e-18	1.99995e-17
2335	FN1	8815	223.667	37.3333	234.488	35.4914	-2.72397	Down	5.68956e-12	5.93281e-11
51192	CKLF	888	221.667	107.667	231.684	102.587	-1.17531	Down	3.26159e-09	2.70312e-08
4778	NFE2	1828	221	56	231.213	52.8452	-2.12938	Down	1.08315e-07	7.63283e-07
3805	KIR2DL4	1610	220.667	15.3333	230.875	14.6429	-3.97884	Down	1.48594e-32	4.10987e-31
246329	STAC3	1643	220	102	230.075	96.4765	-1.25386	Down	6.10228e-10	5.38791e-09
160364	CLEC12A	1619	219.333	79.3333	229.14	75.5241	-1.60122	Down	2.14302e-14	2.69024e-13
94	ACVRL1	4263	218.667	16	228.761	15.1623	-3.91528	Down	1.28244e-35	3.92251e-34
255809	C19orf38	1089	218.667	102.667	229.067	97.8707	-1.22682	Down	0.000221723	0.000949422
100533107	RTEL1-TNFRSF6B	5772	218.667	117	229.098	110.867	-1.04714	Down	0.000237311	0.00101036
57332	CBX8	1561	218.333	108	228.659	102.554	-1.15681	Down	1.15509e-06	7.1269e-06
158248	TTC16	2884	217.333	117	227.272	111.238	-1.03077	Down	1.76172e-07	1.20551e-06
166929	SGMS2	6246	216.667	10.6667	226.566	10.1077	-4.48641	Down	3.90038e-53	1.86384e-51
122618	PLD4	1964	211.667	18.6667	221.822	17.6551	-3.65124	Down	3.68984e-12	3.91499e-11
283	ANG	1222	207	9	216.812	8.48573	-4.67526	Down	4.63955e-20	7.89944e-19
11259	FILIP1L	4211	207	13.6667	215.405	13.0033	-4.0501	Down	2.77432e-12	2.97554e-11
89858	SIGLEC12	2126	207	0.666667	216.2	0.609988	-8.46937	Down	6.9647e-23	1.36389e-21
84858	ZNF503	3198	207	21.6667	216.734	20.6045	-3.3949	Down	5.52442e-29	1.33869e-27
6320	CLEC11A	1423	206	30.3333	216.15	28.7235	-2.91173	Down	6.28323e-06	3.49213e-05
57549	IGSF9	4048	205	12	214.525	11.4567	-4.22688	Down	4.13708e-48	1.74203e-46
83861	RSPH3	2201	204.667	73.3333	214.098	69.9672	-1.61352	Down	6.64837e-14	8.03969e-13
1893	ECM1	2242	202	78	211.633	73.8605	-1.51869	Down	1.5872e-08	1.23121e-07
2852	GPER	2981	201.333	88.6667	210.63	84.3853	-1.31965	Down	3.21477e-10	2.8956e-09
8808	IL1RL2	1964	201.333	28	210.137	26.5713	-2.98339	Down	6.72455e-32	1.80927e-30
149478	BTBD19	1572	201	100.667	209.787	95.9397	-1.12873	Down	7.50798e-06	4.12819e-05
145389	SLC38A6	1947	201	90.3333	210.022	85.756	-1.29223	Down	7.0995e-10	6.23614e-09
439994	LOC439994	1179	200.667	62.6667	210.061	59.632	-1.81665	Down	3.30665e-16	4.61016e-15
91156	IGFN1	11810	200	63.3333	208.568	59.8905	-1.80012	Down	0.000424725	0.0017276
100287534	LOC100287534	1816	200	34	208.628	32.1457	-2.69824	Down	1.0082e-19	1.68602e-18
79901	CYBRD1	4390	199	52.6667	208.318	50.1764	-2.05371	Down	4.97227e-14	6.05572e-13
2549	GAB1	7926	198.667	99.6667	207.485	94.4766	-1.13498	Down	4.21615e-08	3.11362e-07
285533	RNF175	1589	198	29	206.711	27.3456	-2.91823	Down	1.72003e-30	4.3417e-29
84818	IL17RC	2641	197.333	53	206.224	50.6293	-2.02617	Down	1.76706e-14	2.2287e-13
91752	ZNF804A	4700	197.333	28.6667	206.234	27.2362	-2.92069	Down	1.36599e-30	3.45732e-29
9462	RASAL2	10896	197	49	205.577	46.375	-2.14826	Down	3.2977e-20	5.67132e-19
1903	S1PR3	4404	196.333	11.6667	204.668	11.0683	-4.20878	Down	1.52627e-17	2.26051e-16
100379251	NPPA-AS1	1662	196	98.6667	204.692	93.6198	-1.12857	Down	5.5448e-08	4.05496e-07
6790	AURKA	2554	195.333	103.333	203.979	98.2298	-1.05419	Down	2.98227e-07	1.97765e-06
3679	ITGA7	4150	195.333	87.6667	203.996	82.6724	-1.30307	Down	1.04907e-09	9.03736e-09
54795	TRPM4	4103	195	32.6667	204.059	31.0251	-2.71748	Down	1.29843e-27	2.99933e-26
84658	EMR3	2310	194.667	5.66667	204.068	5.35964	-5.25077	Down	3.89067e-20	6.66668e-19
978	CDA	985	193	8	201.949	7.56191	-4.7391	Down	9.37933e-51	4.27533e-49
51267	CLEC1A	1791	191.333	1.66667	199.81	1.60833	-6.95693	Down	1.15731e-64	7.03376e-63
29993	PACSIN1	4341	190.667	69.6667	199.215	66.2949	-1.58736	Down	6.78512e-13	7.63022e-12
342184	FMN1	13546	190	68	198.51	64.634	-1.61885	Down	3.26637e-13	3.75873e-12
23596	OPN3	2632	190	100.667	198.086	95.8472	-1.04732	Down	2.64195e-05	0.000133125
6283	S100A12	466	188	3	196.628	2.86237	-6.10211	Down	3.76499e-38	1.23397e-36
100272216	LOC100272216	2049	186.333	3	194.693	2.83191	-6.10328	Down	3.9491e-59	2.15593e-57
146547	PRSS36	2846	185.667	7.33333	194.348	6.93751	-4.80808	Down	8.8849e-50	3.94464e-48
26499	PLEK2	1479	183	27.3333	191.242	25.8736	-2.88585	Down	2.43975e-28	5.77786e-27
4651	MYO10	11436	182.667	39.6667	190.554	37.7302	-2.33641	Down	1.82454e-11	1.82843e-10
11326	VSIG4	2209	182.333	2.66667	190.796	2.58341	-6.20661	Down	6.1785e-32	1.66713e-30
66004	LYNX1	4967	181	42	188.726	39.91	-2.24147	Down	8.6296e-13	9.58391e-12
1675	CFD	1173	180.667	48	189.576	45.3891	-2.06236	Down	3.4682e-05	0.000171223
79782	LRRC31	2561	180.667	0	188.985	0.001	-17.5279	Down	2.52748e-68	1.66547e-66
112464	PRKCDBP	1039	178.667	6.33333	187.004	5.98044	-4.96667	Down	3.7204e-32	1.01259e-30
57182	ANKRD50	8802	176.667	42.6667	184.324	40.4187	-2.18915	Down	3.81826e-19	6.17099e-18
65078	RTN4R	1924	176.333	94.6667	184.38	90.1293	-1.03261	Down	1.29696e-06	7.9364e-06
1366	CLDN7	2029	175.667	44.3333	183.477	42.0486	-2.12547	Down	2.58922e-18	3.95651e-17
717	C2	2867	175.333	58.6667	183.083	55.7195	-1.71624	Down	1.45663e-13	1.72189e-12
51129	ANGPTL4	1967	174.333	55.3333	182.84	52.983	-1.78698	Down	0.000100764	0.000460848
51338	MS4A4A	1814	173	3.33333	181.468	3.15655	-5.84522	Down	2.51687e-19	4.13171e-18
80139	ZNF703	2174	172.667	70.3333	180.746	67.2616	-1.42611	Down	2.95946e-08	2.22493e-07
65059	RAPH1	9615	171.667	82	179.057	77.6614	-1.20515	Down	4.88591e-08	3.58567e-07
6769	STAC	2963	170.667	2	178.287	1.86043	-6.58243	Down	1.18823e-18	1.85649e-17
56659	KCNK13	2517	170.333	10	177.999	9.45721	-4.23431	Down	2.00235e-21	3.67587e-20
27439	CECR6	5043	170	18.6667	177.192	17.6928	-3.32407	Down	3.19805e-20	5.51003e-19
3034	HAL	3927	169.333	31	176.552	29.2734	-2.59243	Down	2.88165e-19	4.71406e-18
55384	MEG3	9701	168.333	35.3333	176.193	33.5128	-2.39438	Down	1.92022e-20	3.35459e-19
2	A2M	4678	168	2.66667	175.772	2.569	-6.09636	Down	1.58938e-24	3.30549e-23
6622	SNCA	3215	168	62.3333	175.11	59.1439	-1.56596	Down	3.91041e-08	2.8958e-07
2086	ERV3-1	3288	167	79.6667	174.444	75.3354	-1.21136	Down	6.52653e-08	4.71779e-07
79887	PLBD1	1951	165.333	13.6667	172.931	12.8149	-3.7543	Down	2.90914e-33	8.20325e-32
714	C1QC	1205	164.333	3	172.424	2.83911	-5.92438	Down	1.95106e-15	2.60233e-14
2878	GPX3	1779	164.333	32.3333	172.044	30.7254	-2.48528	Down	1.60555e-21	2.95321e-20
404550	C16orf74	899	164	47.3333	171.727	44.9362	-1.93417	Down	3.00687e-15	3.95996e-14
140710	KIAA0889	8036	163.667	56	170.707	53.0219	-1.68686	Down	1.47744e-12	1.61504e-11
389119	C3orf54	1058	162.333	66.6667	169.846	63.09	-1.42874	Down	8.15879e-10	7.12329e-09
286144	C8orf83	3842	161	82	168.167	77.6262	-1.11528	Down	6.89232e-07	4.38772e-06
10170	DHRS9	2882	160.667	6	168.043	5.63335	-4.89869	Down	1.09674e-44	4.18635e-43
54742	LY6K	1994	158	22.6667	165.336	21.6441	-2.93336	Down	6.85646e-26	1.5025e-24
83742	MARVELD1	3250	158	29.6667	165.504	28.1567	-2.55531	Down	1.42864e-16	2.03102e-15
1284	COL4A2	6264	156	43.3333	163.374	40.8495	-1.99979	Down	6.43762e-14	7.78985e-13
7755	ZNF205	2077	156	12	163.451	11.3248	-3.85129	Down	4.4848e-22	8.47329e-21
219623	TMEM26	5155	154.667	2.66667	161.431	2.569	-5.97357	Down	6.38998e-50	2.85045e-48
57565	KLHL14	4261	154	71	160.926	67.5445	-1.25249	Down	6.16745e-08	4.47545e-07
387590	psiTPTE22	1483	154	49.3333	160.991	46.9257	-1.77853	Down	5.44486e-13	6.18226e-12
10512	SEMA3C	5189	153	48.6667	160.32	46.2985	-1.79192	Down	4.41065e-09	3.60924e-08
8972	MGAM	6513	152.333	11	158.924	10.4054	-3.93293	Down	6.33707e-35	1.89205e-33
84190	C12orf26	2105	151.667	79.3333	158.488	75.2403	-1.0748	Down	2.5847e-06	1.51927e-05
51186	WBP5	1102	151	75.3333	157.79	71.6546	-1.13888	Down	7.37541e-07	4.66836e-06
440503	PLIN5	2445	150	23.3333	157.084	22.2621	-2.81888	Down	7.68517e-14	9.2577e-13
100526820	LOC100526820	903	149.333	72.6667	156.197	68.9906	-1.17889	Down	4.14371e-07	2.70185e-06
28966	SNX24	2140	149	74.3333	156.034	70.6166	-1.14378	Down	0.000505519	0.00203203
147699	PPM1N	1718	148	78.6667	154.582	74.5943	-1.05123	Down	4.94537e-06	2.79489e-05
256076	COL6A5	9226	147	0	153.445	0.001	-17.2274	Down	7.07579e-57	3.68098e-55
388323	GLTPD2	1239	146.667	27.3333	153.51	26.1123	-2.55553	Down	1.65972e-20	2.90761e-19
25886	POC1A	2284	146	62	152.456	58.7544	-1.37562	Down	1.10949e-08	8.74005e-08
9185	REPS2	7964	144.333	44.3333	150.828	41.8414	-1.8499	Down	5.80883e-13	6.57563e-12
284751	LOC284751	2278	144	6.66667	150.308	6.3868	-4.55669	Down	1.7032e-38	5.62145e-37
945	CD33	1466	143.333	15.3333	150.289	14.6742	-3.35639	Down	3.1935e-12	3.40954e-11
55350	VNN3	1780	142.667	56.6667	149.155	53.8897	-1.46873	Down	5.11848e-08	3.74902e-07
1500	CTNND1	6363	141	33.6667	147.001	31.8407	-2.20688	Down	1.22506e-10	1.14803e-09
2209	FCGR1A	2268	140	4.66667	146.268	4.39176	-5.05767	Down	4.58267e-30	1.14445e-28
90226	UCN2	1546	140	4.66667	146.28	4.44024	-5.04195	Down	8.92761e-41	3.15151e-39
7584	ZNF35	2664	137.333	62.6667	143.782	59.1611	-1.28116	Down	1.8329e-07	1.25034e-06
54852	PAQR5	5480	136.667	0.666667	142.43	0.640449	-7.79696	Down	3.34297e-35	1.00772e-33
1645	AKR1C1	1384	136	35.6667	142.259	33.9	-2.06916	Down	1.48674e-14	1.89166e-13
1870	E2F2	5201	135	22.6667	140.871	21.4361	-2.71626	Down	1.30766e-20	2.30375e-19
5798	PTPRN	3801	132	38.6667	138.135	36.7451	-1.91046	Down	9.29821e-13	1.03021e-11
1400	CRMP1	3155	130	21	136.017	19.6779	-2.78914	Down	2.01932e-19	3.32656e-18
10381	TUBB3	1851	129.667	27.3333	135.811	26.0098	-2.38447	Down	1.66244e-11	1.66777e-10
4501	MT1X	468	129.333	38	135.333	36.1964	-1.90259	Down	1.58825e-12	1.73213e-11
3036	HAS1	2116	127	50.6667	133	48.1772	-1.465	Down	2.59558e-07	1.73162e-06
286333	NCRNA00256A	5802	127	1.33333	132.499	1.25044	-6.72741	Down	1.77559e-44	6.75013e-43
149345	SHISA4	1653	127	41.3333	132.909	39.1278	-1.76417	Down	7.76255e-07	4.90019e-06
574016	CLLU1OS	686	126.333	26	131.803	24.6968	-2.41599	Down	6.93659e-17	1.0013e-15
3017	HIST1H2BD	824	124	65	129.489	62.0466	-1.0614	Down	1.58348e-05	8.28583e-05
11130	ZWINT	1878	123.333	28	129.12	26.7095	-2.27328	Down	2.45038e-15	3.243e-14
432	ASGR1	1519	123	12.3333	128.634	11.7625	-3.45101	Down	1.7057e-25	3.67352e-24
54209	TREM2	1076	122.667	0	128.528	0.001	-16.9717	Down	3.84642e-19	6.20582e-18
8913	CACNA1G	8264	122	12	127.715	11.3293	-3.4948	Down	3.22591e-24	6.63555e-23
116448	OLIG1	2293	122	6.66667	127.959	6.30426	-4.34321	Down	5.75555e-09	4.65501e-08
93164	HTR7P1	4389	121.333	29	126.945	27.4642	-2.20858	Down	1.74798e-14	2.20612e-13
90835	C16orf93	1575	121	42.6667	126.609	40.4431	-1.64642	Down	1.00843e-09	8.71127e-09
644242	LOC644242	1610	119	10.6667	123.806	10.086	-3.61765	Down	1.02958e-09	8.88579e-09
100132891	LOC100132891	4802	118.333	47.6667	123.533	45.2849	-1.44779	Down	4.54568e-08	3.34513e-07
713	C1QB	1044	118	12.6667	123.305	12.011	-3.35981	Down	2.08284e-09	1.75722e-08
375307	C2orf62	1414	117.667	3.66667	123.31	3.46515	-5.15323	Down	7.30793e-24	1.48051e-22
5098	PCDHGC3	4726	117.667	1	122.625	0.952649	-7.00809	Down	1.33984e-11	1.35573e-10
54621	VSIG10	5003	117	23	122.43	21.6173	-2.5017	Down	8.35424e-16	1.1369e-14
441518	FAM127C	2038	116.667	53	122.157	50.3487	-1.27871	Down	1.00303e-06	6.24632e-06
84536	C21orf67	1850	116.333	38.3333	121.483	36.3591	-1.74036	Down	3.27477e-10	2.944e-09
1053	CEBPE	1550	116.333	18.6667	121.621	17.6568	-2.7841	Down	2.01709e-14	2.53724e-13
10842	C7orf16	1966	116	42.6667	121.509	40.496	-1.58521	Down	0.000534873	0.00214244
1690	COCH	2882	115	51	120.165	48.6165	-1.30549	Down	6.65468e-07	4.24219e-06
10462	CLEC10A	1788	114.667	0	120.179	0.001	-16.8748	Down	1.9526e-32	5.3768e-31
4356	MPP3	2851	114	22.3333	119.058	21.0862	-2.4973	Down	3.81557e-16	5.2805e-15
51022	GLRX2	1134	113.333	58.3333	118.666	55.1513	-1.10544	Down	2.21246e-05	0.000113339
389634	LOC389634	682	113	45.3333	118.126	42.9896	-1.45827	Down	7.49336e-08	5.3753e-07
9	NAT1	2349	113	58.6667	117.974	55.7244	-1.08209	Down	2.72952e-05	0.000137317
26064	RAI14	5362	113	14.6667	118.031	14.085	-3.06694	Down	7.42797e-21	1.32728e-19
6928	HNF1B	2842	112.333	30.3333	117.215	28.8268	-2.02368	Down	3.30762e-12	3.51939e-11
100287042	LOC100287042	2597	112	59	117.119	55.8334	-1.06877	Down	3.97669e-05	0.000194637
388389	CCDC103	1813	111	26.3333	116.138	24.9309	-2.21984	Down	1.36292e-13	1.61486e-12
114827	FHAD1	5090	110.667	13	115.934	12.3215	-3.23404	Down	4.56408e-20	7.79213e-19
9455	HOMER2	2009	109.667	26	114.548	24.694	-2.21372	Down	1.82297e-13	2.13972e-12
55785	FGD6	9288	109.333	32.6667	114.321	30.9366	-1.8857	Down	7.94739e-11	7.5878e-10
4494	MT1F	456	109.333	37.3333	114.07	35.5022	-1.68394	Down	4.04207e-07	2.63943e-06
23677	SH3BP4	5193	108.333	32.6667	112.984	31.0708	-1.86249	Down	9.77216e-10	8.44941e-09
91662	NLRP12	3883	107.333	55.3333	112.349	52.4909	-1.09785	Down	3.512e-05	0.000173202
10699	CORIN	4942	106.667	5	111.166	4.70314	-4.56295	Down	5.91212e-26	1.29859e-24
117144	CATSPER1	2634	105.333	28.6667	110.519	27.3464	-2.01488	Down	1.02642e-05	5.5471e-05
162466	PHOSPHO1	2173	104.667	56.6667	109.444	53.6427	-1.02874	Down	0.000112536	0.000509629
3269	HRH1	4578	102	25.3333	106.618	24.0167	-2.15034	Down	3.20851e-12	3.42168e-11
648791	PPP1R3G	1745	101.667	6	106.627	5.7588	-4.21066	Down	1.762e-13	2.07333e-12
7136	TNNI2	746	101.333	14.6667	106.178	14.111	-2.91159	Down	1.17158e-08	9.20213e-08
5003	SLC22A18AS	1565	101	6.66667	105.638	6.36518	-4.05278	Down	1.79537e-25	3.85338e-24
64180	DPEP3	1756	100.667	40.6667	105.128	38.4356	-1.45163	Down	3.70745e-07	2.43107e-06
3748	KCNC3	3176	100.667	40	105.024	38.1374	-1.46144	Down	2.20944e-05	0.000113215
56917	MEIS3	2166	100.667	9.33333	105.645	8.82839	-3.58093	Down	2.39736e-09	2.00993e-08
8792	TNFRSF11A	4593	100.667	47.3333	104.966	44.7911	-1.22863	Down	9.46568e-06	5.1318e-05
131566	DCBLD2	6093	100	42.6667	104.373	40.5433	-1.36422	Down	1.65765e-06	9.97459e-06
56963	RGMA	3227	100	14	103.979	13.3332	-2.96321	Down	2.14617e-06	1.27145e-05
4647	MYO7A	7465	99	7.33333	103.867	6.94471	-3.90267	Down	1.53767e-09	1.30726e-08
4815	NINJ2	1073	98	35.6667	102.335	33.787	-1.59877	Down	5.2201e-08	3.82196e-07
127943	FCRLB	1794	97.6667	13	102.336	12.4065	-3.04414	Down	1.44181e-12	1.57792e-11
57864	SLC46A2	2518	97	7.66667	101.796	7.31063	-3.79954	Down	3.01104e-10	2.71993e-09
343990	C2orf55	3884	96	46.6667	100.49	44.1816	-1.18553	Down	2.89432e-05	0.000145025
79971	WLS	2810	95.6667	19.3333	99.868	18.2042	-2.45575	Down	1.07745e-13	1.28392e-12
911	CD1C	2592	95.3333	15	99.8186	14.362	-2.79706	Down	3.28006e-16	4.57989e-15
1296	COL8A2	4447	94.6667	21.6667	98.924	20.5856	-2.26468	Down	2.42692e-12	2.6119e-11
56925	LXN	1132	94	47	98.3733	44.5703	-1.14219	Down	5.36573e-05	0.000255757
22949	PTGR1	1409	94	38.3333	98.3091	36.3632	-1.43485	Down	9.79229e-07	6.11164e-06
6512	SLC1A7	2677	92.6667	41	97.0152	38.7671	-1.32338	Down	0.00010099	0.000461682
283316	CD163L1	4598	92.3333	0.666667	96.4891	0.647655	-7.219	Down	1.81906e-34	5.3378e-33
115273	RAB42	1149	92	15	96.3199	14.2393	-2.75796	Down	2.18321e-15	2.89757e-14
8876	VNN1	3844	91.6667	8.66667	95.8587	8.37988	-3.51591	Down	2.03691e-20	3.54196e-19
5029	P2RY2	8736	90.6667	35.6667	94.8406	33.7529	-1.49049	Down	7.08378e-07	4.49474e-06
23643	LY96	642	89	23.6667	92.8074	22.5903	-2.03853	Down	2.4947e-10	2.27319e-09
5345	SERPINF2	2296	88	36.6667	92.0805	34.7701	-1.40505	Down	3.02248e-06	1.75788e-05
79990	PLEKHH3	3076	87.3333	36	91.3204	34.3825	-1.40926	Down	2.6378e-06	1.54855e-05
152206	CCDC13	2847	87	25	90.8475	23.6777	-1.93992	Down	1.94678e-09	1.64465e-08
389015	SLC9A4	4174	85.6667	46	89.7413	43.4614	-1.04604	Down	0.000353942	0.00146185
388886	C22orf36	1240	85.3333	37	89.444	35.0662	-1.3509	Down	4.21142e-05	0.00020511
100128385	NCRNA00256B	5836	85	0	88.9982	0.001	-16.4415	Down	1.43904e-34	4.24923e-33
63970	TP53AIP1	3158	85	1.33333	88.6259	1.2881	-6.10441	Down	1.22813e-17	1.82471e-16
51171	HSD17B14	1277	84.6667	31.3333	88.792	29.8733	-1.57157	Down	0.000135966	0.00060537
340156	MYLK4	5760	84.6667	40	88.2659	37.6489	-1.22925	Down	4.41125e-05	0.000214121
197257	LDHD	2096	84.3333	28.3333	88.4033	26.8639	-1.71843	Down	6.13181e-06	3.41505e-05
120939	C12orf59	2800	84	0.666667	88.0172	0.609988	-7.17286	Down	9.21422e-20	1.54227e-18
4878	NPPA	858	83.6667	45.6667	87.3451	43.3303	-1.01135	Down	0.00053198	0.00213201
4923	NTSR1	4158	83.3333	15.3333	87.1286	14.4994	-2.58715	Down	7.95374e-05	0.000369639
7053	TGM3	2679	83.3333	2.66667	87.2229	2.58341	-5.07736	Down	4.04888e-26	8.97732e-25
1902	LPAR1	3182	83	17.3333	86.8892	16.4712	-2.39923	Down	1.1872e-10	1.11534e-09
10215	OLIG2	2521	83	1.66667	86.9232	1.60833	-5.75611	Down	8.16056e-18	1.22213e-16
4353	MPO	3215	82.6667	16	86.2814	15.1883	-2.50609	Down	1.48206e-12	1.61914e-11
100288432	LOC100288432	474	81.3333	35.6667	84.9943	33.7405	-1.33289	Down	1.64675e-05	8.60008e-05
3077	HFE	2222	81	33.6667	84.6583	31.6865	-1.41778	Down	6.65729e-06	3.67934e-05
654346	LGALS9C	1743	80.3333	38.6667	84.0163	36.6112	-1.19839	Down	8.91379e-05	0.000411204
79917	MAGIX	2622	80.3333	38	84.0929	36.1058	-1.21975	Down	6.62536e-05	0.00031145
5891	RAGE	2058	79.6667	35	83.4455	33.1513	-1.33177	Down	2.01907e-05	0.0001038
388115	C15orf52	5344	79	37	82.7665	34.732	-1.25278	Down	0.00100538	0.00379366
54504	CPVL	1779	79	2	82.9844	1.93576	-5.42187	Down	3.30925e-07	2.18445e-06
10160	FARP1	5028	79	39	82.496	36.9596	-1.15838	Down	0.000152466	0.000671936
57630	SH3RF1	5265	79	31	82.6382	29.2581	-1.49797	Down	3.03586e-06	1.76451e-05
3061	HCRTR1	2001	78.6667	1.66667	82.2481	1.61193	-5.67312	Down	1.17136e-26	2.63451e-25
4224	MEP1A	2947	78.3333	38	81.7969	36.0962	-1.1802	Down	0.000121618	0.000548111
6474	SHOX2	3233	78.3333	2.66667	81.8086	2.50087	-5.03175	Down	2.26651e-24	4.69296e-23
200261	LOC200261	1926	77.3333	27	80.8622	25.5112	-1.66433	Down	4.70688e-07	3.04811e-06
79852	EPHX3	1810	77	4.33333	80.7448	4.07874	-4.30717	Down	1.12902e-12	1.24577e-11
344887	LOC344887	2167	76.3333	17.3333	79.6394	16.4532	-2.27512	Down	1.89041e-10	1.748e-09
23615	PYY2	1071	76.3333	33.6667	79.7498	32.0055	-1.31716	Down	3.11052e-05	0.000154907
7100	TLR5	4277	76.3333	30.3333	80.0642	28.798	-1.47519	Down	0.000255894	0.00108115
116349	C5orf55	1646	76	27.6667	79.6178	26.0523	-1.61168	Down	1.21232e-06	7.46471e-06
81035	COLEC12	3134	75.3333	0	78.581	0.001	-16.2619	Down	7.35686e-31	1.89522e-29
166012	CHST13	1792	75	2	78.7077	1.89089	-5.37937	Down	2.42255e-12	2.60869e-11
83449	PMFBP1	3690	74.6667	3.33333	78.3841	3.1934	-4.61739	Down	2.96096e-10	2.67726e-09
83857	TMTC1	8841	74.6667	18.6667	78.133	17.4524	-2.16251	Down	1.71438e-09	1.45224e-08
114132	SIGLEC11	3183	74.3333	4.66667	77.5783	4.44384	-4.12577	Down	8.13887e-20	1.3635e-18
7038	TG	8453	74	40	77.0491	38.0255	-1.01881	Down	0.00295519	0.00995308
7450	VWF	8833	73	7.33333	76.5046	7.03888	-3.44213	Down	5.53347e-06	3.10112e-05
257044	C1orf101	3208	72.6667	16.3333	75.6186	15.392	-2.29656	Down	7.03529e-05	0.000329565
115584	SLC5A11	2407	72.6667	36.6667	75.929	34.9817	-1.11805	Down	0.00148673	0.00541729
140	ADORA3	2261	72.3333	0	75.8619	0.001	-16.2111	Down	1.06397e-15	1.4375e-14
375686	SPATC1	2065	72.3333	30.6667	75.5891	29.2685	-1.36883	Down	2.55799e-05	0.000129241
112479	ERI2	3529	72	35.3333	75.1727	33.3621	-1.172	Down	0.000259993	0.001096
729178	LOC729178	3082	72	19	75.3984	17.9465	-2.07083	Down	1.74969e-05	9.08718e-05
151306	GPBAR1	2023	70.6667	25	73.6857	23.9117	-1.62367	Down	1.66711e-06	1.00187e-05
340527	NHSL2	3678	70.6667	19.3333	73.851	18.4867	-1.99813	Down	2.04451e-08	1.56335e-07
3274	HRH2	3095	70.3333	23.6667	73.5312	22.5751	-1.70362	Down	7.55815e-07	4.77598e-06
100131213	NCRNA00245	2478	69.6667	1.33333	73.0963	1.25764	-5.861	Down	5.03174e-15	6.56679e-14
193629	NCRNA00189	1045	69	4.33333	72.0248	4.03665	-4.15726	Down	1.48665e-18	2.29977e-17
85358	SHANK3	7113	69	11.6667	72.3106	10.9769	-2.71973	Down	1.25696e-11	1.27667e-10
672	BRCA1	7287	68.3333	31.3333	71.6023	29.7731	-1.266	Down	0.000133472	0.000594685
387885	CCDC42B	1514	68.3333	24	71.5505	22.8641	-1.64588	Down	2.11147e-06	1.25208e-05
1084	CEACAM3	1667	68.3333	0.666667	71.6254	0.640449	-6.80525	Down	6.71994e-24	1.36433e-22
79148	MMP28	2480	67.6667	36.6667	70.7726	34.988	-1.01633	Down	0.00149314	0.00543854
57224	NHSL1	7491	67	9	70.1446	8.49212	-3.04614	Down	3.2858e-13	3.77877e-12
100750247	LOC100750247	2051	66	32.3333	69.1311	30.5795	-1.17677	Down	0.0018141	0.00645242
147798	TMC4	2494	64.6667	32.6667	67.6108	31.2376	-1.11397	Down	0.00074273	0.00289207
7058	THBS2	5826	64.3333	24	67.4918	22.6937	-1.57242	Down	0.000353616	0.00146089
991	CDC20	1697	64	17.6667	66.8831	16.8047	-1.99278	Down	9.98899e-08	7.07365e-07
100874261	LOC100874261	966	63.6667	30.3333	66.3593	28.5988	-1.21434	Down	0.000376994	0.0015499
8544	PIR	1576	63.6667	9	66.7433	8.57105	-2.96108	Down	1.61694e-07	1.11476e-06
114036	NCRNA00310	1269	63.3333	12	65.885	11.3661	-2.53521	Down	1.93159e-06	1.15196e-05
283932	FBXL19-AS1	3951	62.6667	29.6667	65.3172	28.162	-1.21371	Down	0.000379557	0.00155907
4481	MSR1	3761	62.3333	2	65.0407	1.86763	-5.12206	Down	2.47361e-18	3.7891e-17
200197	C1orf126	6979	62	4.33333	64.9503	4.04026	-4.00682	Down	2.44265e-16	3.43361e-15
4014	LOR	1229	61.6667	14.6667	64.6235	13.8518	-2.22199	Down	1.64688e-08	1.27435e-07
64231	MS4A6A	1819	61.6667	7.33333	64.5278	6.91425	-3.22228	Down	9.89013e-05	0.000453127
81607	PVRL4	3520	60.3333	2.33333	63.1619	2.20309	-4.84146	Down	8.42202e-19	1.3336e-17
7139	TNNT2	1307	60.3333	26.6667	63.1179	25.2098	-1.32406	Down	0.00019288	0.000835013
1809	DPYSL3	5496	60	16	62.8413	15.1847	-2.04909	Down	1.40232e-07	9.74671e-07
100288181	LOC100288181	5714	60	6.33333	62.7371	6.00369	-3.3854	Down	1.93322e-08	1.48308e-07
4091	SMAD6	3018	60	6	63.0747	5.66381	-3.47722	Down	0.000162551	0.000712252
912	CD1D	3795	59.6667	15	62.6644	14.2096	-2.14078	Down	0.00014845	0.000655668
712	C1QA	1098	59.3333	0.666667	62.2041	0.609988	-6.67208	Down	5.78598e-10	5.11827e-09
140947	C5orf20	3144	59.3333	1.33333	62.0247	1.25044	-5.63234	Down	2.29806e-11	2.28106e-10
9828	ARHGEF17	7830	59	26	61.6393	24.8887	-1.30836	Down	0.000214299	0.000920737
9333	TGM5	2777	59	8.66667	61.7228	8.24723	-2.90382	Down	2.60229e-11	2.56811e-10
9212	AURKB	1314	57.3333	22.3333	59.9808	21.1283	-1.50532	Down	5.19106e-05	0.000248758
9379	NRXN2	6639	56.6667	28.3333	59.2113	26.7753	-1.14497	Down	0.00135562	0.00499088
162461	TMEM92	2782	56.6667	0.666667	58.9518	0.640449	-6.52431	Down	8.36822e-14	1.00676e-12
338773	TMEM119	2701	56.3333	13.3333	58.9232	12.6246	-2.2226	Down	6.00066e-08	4.36454e-07
219699	UNC5B	6907	56.3333	12.6667	58.8923	11.9985	-2.29522	Down	2.89808e-08	2.18402e-07
1139	CHRNA7	3443	56	21.3333	58.6359	20.3339	-1.5279	Down	0.00053259	0.002134
85479	DNAJC5B	1398	55	23.3333	57.4555	22.0613	-1.38093	Down	0.000215769	0.000926418
84814	PPAPDC3	2095	55	4.66667	57.4825	4.43663	-3.69559	Down	1.00058e-13	1.19611e-12
143458	LDLRAD3	2969	54.6667	28.3333	57.0005	26.8658	-1.0852	Down	0.00246951	0.00847384
7062	TCHH	6995	54.6667	4	56.985	3.82664	-3.89643	Down	2.16443e-14	2.7153e-13
80129	C6orf97	5283	54.3333	4	56.8467	3.69399	-3.94382	Down	2.71382e-14	3.3752e-13
1089	CEACAM4	1205	54	4	56.5555	3.75131	-3.9142	Down	3.37107e-14	4.16505e-13
216	ALDH1A1	2378	53.6667	13	56.0819	12.4426	-2.17225	Down	1.62042e-07	1.11675e-06
414236	C10orf55	2516	53.6667	2.66667	56.1948	2.50087	-4.48993	Down	6.14002e-16	8.40449e-15
7041	TGFB1I1	1813	53.6667	24.3333	56.0827	23.1009	-1.2796	Down	0.000568558	0.00226411
11328	FKBP9	3491	53	14	55.138	13.3359	-2.04773	Down	2.26521e-05	0.000115757
57460	PPM1H	6201	53	2.66667	55.5188	2.50087	-4.47247	Down	1.0301e-15	1.39376e-14
79366	HMGN5	2126	52.3333	24	54.5903	22.7895	-1.26027	Down	0.00075742	0.00294378
4023	LPL	3747	51.6667	12.6667	54.0133	11.9376	-2.1778	Down	3.20974e-07	2.121e-06
8572	PDLIM4	2307	51.6667	0.666667	54.058	0.647655	-6.38314	Down	2.38119e-19	3.91583e-18
6948	TCN2	2104	51.6667	8.66667	54.0518	8.1791	-2.72433	Down	2.22048e-09	1.86747e-08
2247	FGF2	6774	51.3333	12.3333	53.4863	11.6836	-2.19469	Down	1.6739e-05	8.72976e-05
947	CD34	2816	51	8	53.3519	7.62119	-2.80745	Down	1.17386e-09	1.00663e-08
9518	GDF15	1220	50.6667	8	53.0639	7.65329	-2.79358	Down	3.29894e-08	2.46436e-07
341	APOC1	464	50.3333	3.33333	52.6838	3.1862	-4.04745	Down	7.30518e-14	8.81692e-13
2200	FBN1	11695	50.3333	22.6667	52.693	21.4585	-1.29606	Down	0.00076724	0.00297825
113130	CDCA5	2599	50	24.3333	52.2588	22.9707	-1.18588	Down	0.00289919	0.00979257
6614	SIGLEC1	6736	50	3.33333	52.2271	3.14132	-4.05536	Down	1.73381e-08	1.33665e-07
64101	LRRC4	3723	48.6667	3.33333	50.8908	3.16294	-4.00807	Down	2.6209e-13	3.03268e-12
349667	RTN4RL2	1263	48.6667	14.6667	50.7648	14.0293	-1.85539	Down	0.000220652	0.000945651
1910	EDNRB	4485	48.3333	1.33333	50.8383	1.2809	-5.31069	Down	3.49413e-06	2.01358e-05
83992	CTTNBP2	5980	48	13	50.2125	12.2947	-2.03001	Down	2.71254e-06	1.58942e-05
10661	KLF1	1615	48	17.6667	50.1229	16.88	-1.57015	Down	0.000104063	0.000474114
7177	TPSAB1	1194	47	15	48.9595	14.3002	-1.77555	Down	2.3915e-05	0.000121912
4037	LRP3	3714	46.6667	4.66667	48.5864	4.51196	-3.42872	Down	6.13088e-10	5.41062e-09
1908	EDN3	2694	46.3333	18.3333	48.4574	17.2147	-1.49307	Down	0.000307184	0.00127999
79605	PGBD5	3373	46.3333	5.33333	48.4064	5.04662	-3.26181	Down	1.97177e-10	1.81787e-09
26585	GREM1	4150	46	6	48.0734	5.71753	-3.07178	Down	8.97086e-10	7.78885e-09
284338	PRR19	1532	46	17.3333	47.9708	16.541	-1.53611	Down	0.000209649	0.000901789
2352	FOLR3	858	45.3333	0	47.4848	0.001	-15.5352	Down	3.22618e-19	5.22758e-18
51294	PCDH12	5210	45.3333	15.3333	47.5938	14.5146	-1.71326	Down	0.00165517	0.00595138
55757	UGGT2	4947	45.3333	6.33333	47.3349	6.00009	-2.97985	Down	2.55867e-09	2.13753e-08
1793	DOCK1	6751	45	16	47.1542	15.1991	-1.6334	Down	0.000114933	0.000519604
348110	C15orf38	2128	44.3333	2.66667	46.4697	2.43995	-4.25137	Down	3.56271e-10	3.19368e-09
8000	PSCA	1191	44	3.66667	45.9251	3.52165	-3.70496	Down	2.15663e-11	2.14863e-10
167681	PRSS35	2632	43.6667	7	45.5227	6.63169	-2.77914	Down	2.22236e-08	1.69245e-07
6447	SCG5	1244	43.6667	13.6667	45.5752	13.0883	-1.79998	Down	3.64496e-05	0.000179476
30850	CDR2L	3546	43	9.66667	44.9773	9.14862	-2.29757	Down	1.11875e-06	6.92035e-06
4883	NPR3	7450	43	5.33333	44.8699	5.03941	-3.15442	Down	3.02219e-09	2.51136e-08
128239	IQGAP3	6069	42.6667	3	44.5022	2.88923	-3.94512	Down	9.2996e-12	9.51752e-11
199221	DZIP1L	3498	42	1.33333	43.9885	1.2881	-5.09381	Down	3.63849e-14	4.48366e-13
338339	CLEC4D	1973	41	9.33333	42.9425	8.87326	-2.27487	Down	2.21287e-06	1.31014e-05
221421	RSPH9	1014	41	18.6667	42.7139	17.6435	-1.27557	Down	0.00258201	0.00883244
10439	OLFM1	2879	40.6667	5	42.6436	4.74523	-3.16778	Down	4.41614e-09	3.61058e-08
100507140	LOC100507140	2050	40	9.33333	41.7667	8.90733	-2.22929	Down	3.81647e-06	2.18984e-05
9023	CH25H	1378	39.6667	6.66667	41.2013	6.36437	-2.6946	Down	0.00086502	0.003316
2210	FCGR1B	2202	39	2	40.5749	1.89089	-4.42345	Down	7.87184e-06	4.3163e-05
115811	IQCD	1363	38.6667	11.3333	40.4164	10.6944	-1.91809	Down	5.30597e-05	0.00025321
387712	ENO4	2865	38	2	39.6725	1.92855	-4.36255	Down	1.43919e-11	1.45078e-10
80178	C16orf59	1650	37.6667	13	39.4701	12.3985	-1.67059	Down	0.000306309	0.00127748
90993	CREB3L1	2702	37.6667	12.6667	39.4138	11.9144	-1.726	Down	0.000885526	0.00338562
26027	ACOT11	3181	37.3333	5.33333	38.944	5.06185	-2.94367	Down	7.63639e-08	5.47372e-07
5638	PRRG1	4618	37	2.66667	38.5779	2.57621	-3.90445	Down	2.61667e-10	2.37741e-09
2215	FCGR3B	2394	36.3333	6.66667	37.9112	6.28985	-2.59153	Down	1.12687e-06	6.96598e-06
9856	KIAA0319	6896	36.3333	10.6667	38.0054	9.95699	-1.93242	Down	9.06853e-05	0.000417433
285154	CYP1B1-AS1	1776	36	1	37.4887	0.967879	-5.27548	Down	1.34075e-12	1.47247e-11
80054	LOC80054	2281	36	4.66667	37.7761	4.33805	-3.12236	Down	0.000222845	0.000953529
368	ABCC6	5125	35.6667	5.66667	37.3187	5.33999	-2.80499	Down	3.77051e-07	2.4707e-06
81501	TM7SF4	2009	35.3333	1.66667	36.7664	1.60112	-4.52123	Down	1.76172e-09	1.49032e-08
1393	CRHBP	1854	35	5.33333	36.5702	5.09149	-2.84451	Down	3.3418e-07	2.20321e-06
29842	TFCP2L1	9306	35	14	36.6103	13.3584	-1.45451	Down	0.00178589	0.00636294
284837	LOC284837	4622	34.6667	10	36.2388	9.49046	-1.93299	Down	0.000110804	0.000502392
316	AOX1	4949	34.3333	13.3333	35.8988	12.6374	-1.50624	Down	0.00155118	0.00562052
80319	CXXC4	5578	34.3333	8	35.793	7.53145	-2.24868	Down	1.84098e-05	9.52177e-05
55314	TMEM144	3318	34.3333	0.666667	36.041	0.609988	-5.88471	Down	9.46752e-08	6.72975e-07
5010	CLDN11	2761	34	10	35.6184	9.49766	-1.90698	Down	0.00015148	0.000667947
283869	NPW	1033	33.6667	7.66667	35.107	7.34829	-2.25628	Down	1.78477e-05	9.26165e-05
64129	TINAGL1	2252	33.6667	0	35.226	0.001	-15.1044	Down	1.59055e-14	2.01964e-13
219833	C11orf45	3659	33.3333	10.3333	34.839	9.89322	-1.81619	Down	0.000275253	0.00115566
285489	DOK7	2583	33.3333	13	34.7973	12.4005	-1.48858	Down	0.00187671	0.00665496
100131532	LOC100131532	2828	32.6667	8	34.1051	7.50099	-2.18484	Down	4.45981e-05	0.00021631
159686	CCDC147	3313	32.3333	8.66667	33.6803	8.27769	-2.0246	Down	0.000102956	0.000469744
5624	PROC	1790	32.3333	6.33333	33.9437	5.99485	-2.50135	Down	0.000272618	0.00114588
6273	S100A2	970	32.3333	5	33.8231	4.75686	-2.82993	Down	1.05033e-06	6.52506e-06
8406	SRPX	1920	32	5	33.4686	4.77929	-2.80794	Down	1.29408e-06	7.92395e-06
64078	SLC28A3	4803	31.6667	3	33.0043	2.8247	-3.54649	Down	7.77778e-07	4.90816e-06
152195	NUDT16P1	2363	31.3333	12	32.6845	11.324	-1.52922	Down	0.00225628	0.00782654
157983	C9orf66	2786	31	9.33333	32.3847	8.87245	-1.86791	Down	0.00036023	0.00148488
126755	LRRC38	1926	31	3.33333	32.5207	3.08761	-3.3968	Down	2.10663e-07	1.42671e-06
222699	TOB2P1	3592	31	7.33333	32.4736	6.89182	-2.23631	Down	5.20874e-05	0.00024935
433	ASGR2	1544	30.6667	1.33333	32.0557	1.2809	-4.64535	Down	4.85789e-10	4.32375e-09
83938	C10orf11	896	30.6667	8	32.1051	7.58434	-2.08171	Down	0.000124012	0.000556897
167555	FAM151B	1707	30.3333	9.33333	31.6787	8.79711	-1.84841	Down	0.00049771	0.00200493
4648	MYO7B	6715	30	8.66667	31.362	8.16469	-1.94155	Down	0.000327959	0.00136202
85413	SLC22A16	1997	29.6667	2.66667	31.0421	2.569	-3.59495	Down	6.279e-08	4.54937e-07
79801	SHCBP1	3249	28.3333	10	29.5234	9.43756	-1.64537	Down	0.00207107	0.00725105
2196	FAT2	14565	28	7.66667	29.4268	7.35108	-2.00111	Down	0.00285178	0.00964808
162387	MFSD6L	2258	28	0.666667	29.2816	0.609988	-5.58507	Down	2.58596e-10	2.35293e-09
100133612	LOC100133612	1965	27.6667	3.33333	28.8065	3.20945	-3.166	Down	1.19328e-06	7.3523e-06
57139	RGL3	2571	27.6667	0.666667	28.9603	0.647655	-5.48271	Down	3.38881e-10	3.04361e-09
375704	ENHO	1093	27.3333	6.66667	28.6397	6.36961	-2.16874	Down	0.000179447	0.000781
4608	MYBPH	1806	27	4.66667	28.0255	4.42582	-2.66272	Down	0.00171022	0.00611655
10024	TROAP	2618	27	5.33333	28.3384	4.97489	-2.51002	Down	4.51273e-05	0.000218651
9080	CLDN9	2139	26.6667	8	27.7822	7.63003	-1.8644	Down	0.000923793	0.00351761
283152	CCDC153	773	26	7	27.2407	6.74191	-2.01453	Down	0.000505434	0.00203203
4317	MMP8	3056	25.6667	8	26.7316	7.45693	-1.84189	Down	0.00151538	0.00550994
284185	C17orf55	2970	25.3333	1.33333	26.5539	1.25764	-4.40013	Down	3.86816e-08	2.86565e-07
222698	NKAPL	1682	25.3333	8	26.5663	7.64444	-1.79711	Down	0.00171795	0.00614184
2829	XCR1	1373	25	4	26.112	3.72806	-2.80822	Down	4.0211e-05	0.000196657
25925	ZNF521	4985	24.6667	6.66667	25.715	6.41006	-2.0042	Down	0.000747935	0.00290933
89832	CHRFAM7A	2858	24.3333	6.66667	25.4377	6.37239	-1.99706	Down	0.000872866	0.00334238
486	FXYD2	591	23.6667	6.66667	24.7764	6.25137	-1.98672	Down	0.00123618	0.00458622
4254	KITLG	5460	23.6667	0	24.7571	0.001	-14.5956	Down	1.91574e-10	1.76968e-09
728175	LOC728175	1878	23.3333	5.33333	24.2944	5.03499	-2.27056	Down	0.000378656	0.00155639
79290	OR13A1	2078	23	7	24.0209	6.68459	-1.84538	Down	0.0026327	0.00898295
115948	CCDC151	2176	22.6667	5.66667	23.8201	5.35882	-2.15219	Down	0.00201998	0.007096
574028	CLLU1	3897	22.6667	4.33333	23.6772	4.07072	-2.54014	Down	0.000159645	0.000700662
2239	GPC4	3714	22.6667	6.33333	23.6354	5.98404	-1.98176	Down	0.00151278	0.00550263
100505702	LOC100505702	4300	22.3333	0.666667	23.4021	0.647655	-5.17527	Down	3.58976e-08	2.66993e-07
100507423	LOC100507423	2445	22.3333	4.33333	23.2499	4.16128	-2.48213	Down	0.000194752	0.000842691
3359	HTR3A	2343	22	6.66667	23.0158	6.31868	-1.86493	Down	0.00285086	0.00964808
149837	LOC149837	3591	22	6.66667	23.0143	6.28101	-1.87346	Down	0.00282958	0.00958851
5627	PROS1	3595	21.6667	3.66667	22.7262	3.41586	-2.73404	Down	0.000112949	0.000511128
10990	LILRB5	2282	21.3333	1	22.3029	0.971482	-4.5209	Down	3.28722e-07	2.17067e-06
2670	GFAP	3097	21	0.666667	21.9638	0.647655	-5.08376	Down	2.90346e-07	1.92743e-06
3952	LEP	3444	20.6667	0.666667	21.613	0.647655	-5.06053	Down	1.53512e-06	9.28785e-06
119710	C11orf74	1080	20	1.33333	20.9958	1.2809	-4.03487	Down	2.85056e-06	1.66564e-05
6361	CCL17	615	20	2.66667	20.9124	2.50808	-3.0597	Down	6.4679e-05	0.000304403
723809	LOC723809	1911	20	3.66667	20.8838	3.52165	-2.56806	Down	0.000320117	0.00133122
340206	TREML3	1137	20	3.33333	20.8869	3.14853	-2.72985	Down	0.000198081	0.000855359
8825	LIN7A	1235	19.3333	0.666667	20.3036	0.647655	-4.97037	Down	1.54052e-05	8.07903e-05
220107	DLEU7	1180	19	2	19.9166	1.91692	-3.3771	Down	0.00041856	0.00170622
131890	GRK7	1746	18.6667	4	19.5056	3.81944	-2.35246	Down	0.00110684	0.00414899
94234	FOXQ1	2338	18	0	18.9085	0.001	-14.2067	Down	6.92086e-08	4.98366e-07
1180	CLCN1	3093	17.6667	1.33333	18.3901	1.25764	-3.87014	Down	1.9041e-05	9.8374e-05
54360	CYTL1	1019	17.3333	2	18.0982	1.89809	-3.25322	Down	0.000115644	0.000522694
121456	SLC9A7P1	3306	17.3333	2.66667	18.017	2.50808	-2.8447	Down	0.000398017	0.0016292
8318	CDC45	2036	17	2.66667	17.7729	2.50087	-2.82917	Down	0.000486971	0.00196462
257357	NCRNA00257	1028	17	3.33333	17.7289	3.1369	-2.49869	Down	0.00129635	0.00479239
5947	RBP1	1487	17	0.666667	17.8278	0.609988	-4.8692	Down	3.69257e-06	2.12263e-05
200132	TCTEX1D1	2268	17	1.33333	17.6949	1.29531	-3.77197	Down	3.17426e-05	0.000157872
2201	FBN2	10724	16.6667	1	17.3782	0.971482	-4.16094	Down	1.57968e-05	8.26823e-05
100874207	LOC100874207	769	16.3333	0	17.0537	0.001	-14.0578	Down	2.08091e-07	1.41081e-06
154092	LOC154092	1717	16	2.66667	16.7995	2.57621	-2.7051	Down	0.000911436	0.00347478
4496	MT1H	397	16	0	16.6613	0.001	-14.0242	Down	2.91329e-07	1.93327e-06
5365	PLXNB3	6377	16	3.33333	16.7524	3.14853	-2.41162	Down	0.00234073	0.00808813
1259	CNGA1	2872	15.3333	0.333333	16.0379	0.320224	-5.64626	Down	3.84184e-06	2.20305e-05
83872	HMCN1	18212	15.3333	2.66667	16.1144	2.54575	-2.66219	Down	0.00140554	0.00515313
728228	LOC728228	692	15.3333	0	16.1036	0.001	-13.9751	Down	5.21734e-07	3.36129e-06
146183	OTOA	3624	15.3333	2.33333	16.1005	2.19588	-2.87423	Down	0.00084228	0.00323993
10149	GPR64	4895	15	1.33333	15.6787	1.2881	-3.60548	Down	0.000146551	0.000647886
55231	CCDC87	2915	14.6667	1.33333	15.3728	1.21998	-3.65545	Down	0.000190342	0.000825169
23316	CUX2	6855	14.6667	0	15.2314	0.001	-13.8948	Down	1.06007e-06	6.57466e-06
238	ALK	6267	14.3333	0.666667	14.9571	0.609988	-4.61591	Down	3.69817e-05	0.000181906
387837	CLEC12B	3044	14.3333	2.66667	15.0159	2.53133	-2.56852	Down	0.00268141	0.00913587
6382	SDC1	3309	14	1.33333	14.7316	1.25764	-3.55012	Down	0.000644265	0.00253654
100128164	LOC100128164	6057	13.6667	1	14.2959	0.967879	-3.88463	Down	0.000175522	0.000765869
735	C9	2693	13.3333	0.666667	13.9012	0.609988	-4.51028	Down	8.64216e-05	0.000399458
693197	MIR612	100	13.3333	0.666667	13.9769	0.640449	-4.44781	Down	8.36248e-05	0.000387198
22801	ITGA11	5035	13	0	13.5651	0.001	-13.7276	Down	5.09267e-06	2.8695e-05
3577	CXCR1	2502	12.6667	0.666667	13.2376	0.647655	-4.35327	Down	0.000148113	0.000654331
84226	C2orf16	6218	12	0.666667	12.581	0.609988	-4.36632	Down	0.000258561	0.00109053
9033	PKD2L1	3082	12	0	12.5779	0.001	-13.6186	Down	1.30183e-05	6.90436e-05
64284	RAB17	2018	12	0.666667	12.4635	0.609988	-4.35279	Down	0.000267932	0.0011277
164284	APCDD1L	3112	11.6667	0.666667	12.2318	0.609988	-4.32571	Down	0.000341448	0.00141492
344454	AOX2P	3738	11.3333	0	11.9011	0.001	-13.5388	Down	2.45394e-05	0.000124554
130075	OR9A4	945	11.3333	0	11.759	0.001	-13.5215	Down	4.37946e-05	0.000212688
128646	SIRPD	868	11.3333	1	11.9336	0.914983	-3.70514	Down	0.00216588	0.00754783
10917	BTNL3	2454	10.6667	0	11.1472	0.001	-13.4444	Down	4.77373e-05	0.000229991
196410	METTL7B	1531	10.6667	0	11.1008	0.001	-13.4384	Down	4.86345e-05	0.000234074
503645	DPRXP4	670	10.3333	0	10.8506	0.001	-13.4055	Down	0.00212229	0.00741242
5617	PRL	1371	10	0	10.4318	0.001	-13.3487	Down	9.14982e-05	0.000420748
1474	CST6	618	8.33333	0	8.71226	0.001	-13.0888	Down	0.000453892	0.00183888
90249	UNC5A	3749	8.33333	0	8.75784	0.001	-13.0964	Down	0.000445692	0.00180897
317719	KLHL10	2009	7	0	7.33567	0.001	-12.8407	Down	0.00163932	0.00589891
100505545	LOC100505545	1200	7	0	7.3094	0.001	-12.8355	Down	0.00165663	0.00595437
100507564	LOC100507564	1181	7	0	7.31711	0.001	-12.8371	Down	0.00165153	0.00594171
728084	LOC728084	2509	7	0	7.28314	0.001	-12.8303	Down	0.00167419	0.00600826
23057	NMNAT2	5579	7	0	7.25996	0.001	-12.8257	Down	0.00168987	0.0060553
3576	IL8	1718	36170.7	133224	37744.8	126978	1.75023	Up	4.32968e-07	2.81452e-06
8870	IER3	1254	31471.3	97270	32891	92380.6	1.48989	Up	2.02908e-37	6.52501e-36
3553	IL1B	1498	30960.7	137021	32313.1	130238	2.01096	Up	1.97001e-20	3.43198e-19
1236	CCR7	2207	25584.3	61165	26739.2	58010.2	1.11735	Up	1.12707e-27	2.61314e-26
4792	NFKBIA	1579	23402.7	81073.3	24464.3	76884.2	1.65201	Up	4.83093e-57	2.53421e-55
4791	NFKB2	3416	19217.3	72134	20093.1	68446.9	1.76828	Up	1.61528e-64	9.6917e-63
23645	PPP1R15A	2399	17404.3	54866.3	18194.1	52038.6	1.51611	Up	1.72792e-48	7.34172e-47
10957	PNRC1	2133	16373	41372	17099	39196.7	1.19682	Up	3.00287e-31	7.87623e-30
5551	PRF1	2555	16193	37165	16921.8	35237.4	1.05823	Up	6.71246e-25	1.4164e-23
7538	ZFP36	1752	15801.3	42888	16515.5	40706.7	1.30145	Up	2.89399e-24	5.979e-23
976	CD97	3500	15768.3	36633.3	16484.9	34757.2	1.07617	Up	1.17601e-25	2.55323e-24
6890	TAP1	2974	13942	36145.3	14567.1	34298.8	1.23544	Up	5.55721e-33	1.55536e-31
7127	TNFAIP2	4180	13014.3	31358.3	13585.3	29736.2	1.13017	Up	6.55401e-28	1.53472e-26
3659	IRF1	3567	12913.7	48871.3	13492.8	46354.4	1.78051	Up	5.64955e-65	3.45598e-63
7128	TNFAIP3	4753	12486.7	67092.7	13039.7	63602.8	2.28618	Up	1.14934e-102	1.34066e-100
415116	PIM3	2410	11865.3	27653	12399.3	26266.6	1.08297	Up	1.02176e-25	2.22605e-24
2920	CXCL2	1234	11706	68156.7	12243.9	64633.3	2.40021	Up	3.66903e-112	4.95715e-110
3560	IL2RB	4050	11252.3	30926.7	11750.4	29334.1	1.31986	Up	4.04629e-37	1.27713e-35
7185	TRAF1	4450	11097.3	50302	11595.6	47682.8	2.03989	Up	2.47431e-83	2.02915e-81
3566	IL4R	3821	10433	26517.7	10905.2	25131	1.20445	Up	2.20695e-31	5.81298e-30
8553	BHLHE40	3061	10170.3	39931.7	10627.9	37852.5	1.83253	Up	2.60645e-68	1.71151e-66
2634	GBP2	2595	9830.67	32897.3	10268.1	31210.8	1.60388	Up	6.11267e-51	2.7999e-49
3383	ICAM1	3249	9711.33	21517.7	10149.1	20401.7	1.00734	Up	1.6848e-22	3.24185e-21
6776	STAT5A	4314	9343.67	26827.7	9765.38	25414.1	1.37988	Up	2.63025e-40	9.11368e-39
4790	NFKB1	4093	8871.33	28177	9262.98	26694	1.52696	Up	1.62897e-48	6.93696e-47
11040	PIM2	2234	8710.67	21520.3	9102.62	20406.9	1.1647	Up	2.69429e-29	6.55425e-28
57655	GRAMD1A	2672	8312.67	18303.7	8680.38	17366.5	1.00048	Up	4.97325e-22	9.35847e-21
1844	DUSP2	1708	7913.67	34069	8274.59	32343.2	1.9667	Up	2.47204e-77	1.86446e-75
9308	CD83	2478	7406.67	33782.7	7738.11	32063.9	2.0509	Up	2.40697e-83	1.98258e-81
7453	WARS	2884	6771	37423	7068.3	35474.2	2.32734	Up	7.19979e-105	8.83738e-103
6772	STAT1	4326	6574.33	18978.7	6861.34	18010	1.39223	Up	2.61526e-40	9.07849e-39
5971	RELB	2297	6130.33	14205.7	6413.73	13485.6	1.07219	Up	7.76329e-25	1.63264e-23
11009	IL24	1979	6120.67	14389	6382.68	13674.8	1.09928	Up	8.00637e-10	7.00651e-09
23135	KDM6B	6704	5860.33	17613.3	6113.39	16728.7	1.45228	Up	3.02697e-19	4.93032e-18
1846	DUSP4	6440	5853.67	16441.3	6117.2	15580.2	1.34877	Up	5.10403e-38	1.66413e-36
23015	GOLGA8A	6526	5592.33	14154.3	5839.54	13377.4	1.19587	Up	2.51417e-08	1.90464e-07
3983	ABLIM1	7704	5392.67	13819.3	5629.18	13080.2	1.21638	Up	9.86664e-14	1.18023e-12
340152	ZC3H12D	4907	4900.67	10917.7	5118.46	10347.3	1.01547	Up	3.24614e-22	6.1703e-21
115362	GBP5	4065	4879.33	21569	5091.82	20457.6	2.00638	Up	5.59086e-79	4.33869e-77
57823	SLAMF7	2672	4707	25035.3	4915.87	23738.2	2.27169	Up	2.46101e-99	2.7842e-97
8565	YARS	3117	4559	11725.3	4765.89	11102.8	1.2201	Up	3.10664e-31	8.12572e-30
8971	H1FX	1524	4546.67	14234.3	4767.78	13540.8	1.50592	Up	1.88509e-08	1.44912e-07
6891	TAP2	5679	4476.33	10139.3	4676.44	9615.77	1.03999	Up	4.44406e-23	8.77596e-22
330	BIRC3	6932	4354.33	14088.3	4546.88	13373.9	1.55648	Up	7.41458e-49	3.17913e-47
9618	TRAF4	2902	4205.33	9282	4397.98	8796.94	1.00016	Up	6.70986e-21	1.20354e-19
135	ADORA2A	2590	4203	9718.67	4393.83	9219.25	1.06917	Up	3.14742e-24	6.48832e-23
643	CXCR5	2919	4196	13497	4385.82	12805.6	1.54586	Up	2.87259e-48	1.2123e-46
51429	SNX9	4200	4178	9573	4362.72	9076.67	1.05694	Up	1.15177e-23	2.31835e-22
3725	JUN	3338	4144.33	14088.3	4334.53	13384.1	1.62657	Up	1.86438e-45	7.29441e-44
16	AARS	3344	4124	12186.3	4313.26	11546	1.42054	Up	2.74305e-41	9.83101e-40
10346	TRIM22	3111	4089	13751.7	4269.9	13078.8	1.61495	Up	1.20553e-08	9.45695e-08
8784	TNFRSF18	1214	4079.33	15741	4270.55	14948.8	1.80753	Up	1.29394e-34	3.83284e-33
4609	MYC	2379	3953.67	10546.3	4131.62	9996.14	1.27466	Up	1.57044e-33	4.47539e-32
10075	HUWE1	14770	3944.67	8855.33	4118.14	8393.64	1.0273	Up	2.25464e-22	4.31182e-21
1889	ECE1	5259	3933.33	14050.7	4111.21	13333.8	1.69746	Up	2.45428e-57	1.30202e-55
9322	TRIP10	2029	3867.33	10651	4041.82	10105	1.32199	Up	8.46025e-36	2.5919e-34
84807	NFKBID	1834	3767.67	9769.67	3932.87	9279.24	1.23843	Up	1.84205e-31	4.89303e-30
92241	RCSD1	3012	3578	9253.67	3737.56	8773.3	1.23103	Up	3.61713e-31	9.40855e-30
2194	FASN	8481	3573	8197.67	3732.41	7798.48	1.06308	Up	0.000224574	0.000960051
23780	APOL2	2686	3501.67	7999.67	3661.77	7572.82	1.04829	Up	4.07871e-19	6.55806e-18
54625	PARP14	7713	3375.33	8634	3520.76	8192.76	1.21846	Up	2.44796e-25	5.23011e-24
9246	UBE2L6	1642	3348.33	7513.33	3500.24	7141.74	1.02882	Up	2.09389e-16	2.95663e-15
598	BCL2L1	2575	3197.67	8099	3343.7	7675.5	1.19881	Up	2.00339e-12	2.16976e-11
4616	GADD45B	1393	3184	18702	3332.04	17774.8	2.41536	Up	1.18187e-55	6.03141e-54
3557	IL1RN	1973	3166.67	19680.7	3306.9	18677.9	2.49778	Up	2.94404e-116	4.22053e-114
5272	SERPINB9	4167	3165	13798	3303.32	13080.6	1.98544	Up	4.19129e-49	1.81365e-47
115361	GBP4	6160	3150.67	13741	3283.16	13022.4	1.98783	Up	5.26691e-76	3.84873e-74
5142	PDE4B	4309	3123.33	7948	3260.92	7541.75	1.20962	Up	8.84063e-30	2.17883e-28
285966	FAM115C	4903	2943.67	8687.67	3076.87	8236.69	1.4206	Up	1.5302e-21	2.8229e-20
8482	SEMA7A	3393	2905.67	15587.7	3037.57	14792.8	2.28391	Up	2.71515e-98	2.99944e-96
94120	SYTL3	2896	2883.33	12190.3	3016.53	11574.6	1.94	Up	1.96277e-10	1.81046e-09
23070	FTSJD2	4137	2865.67	6403	2994.98	6073.73	1.02004	Up	1.40462e-21	2.59889e-20
8140	SLC7A5	4543	2859.33	18060.3	2988.9	17144.6	2.52007	Up	1.07025e-117	1.58262e-115
3002	GZMB	941	2859	6853.67	2992.13	6516.02	1.12282	Up	8.03047e-10	7.01779e-09
57602	USP36	5234	2832	7882.67	2955.53	7480.66	1.33975	Up	3.27237e-10	2.94325e-09
5295	PIK3R1	6991	2783.67	6845	2909.37	6488.56	1.15719	Up	2.02379e-11	2.02271e-10
154761	LOC154761	2579	2757.67	6879	2882.56	6527.02	1.17907	Up	3.52891e-28	8.30487e-27
10225	CD96	4481	2757.33	6539.33	2880.59	6207.63	1.10768	Up	5.26793e-25	1.11661e-23
54331	GNG2	3903	2710	6112	2829.9	5797.36	1.03464	Up	5.34415e-22	1.00263e-20
3097	HIVEP2	9732	2705.67	6506	2822.14	6164.5	1.1272	Up	8.49772e-26	1.85351e-24
6510	SLC1A5	2873	2690	7286.67	2810.03	6912.67	1.29866	Up	1.07532e-33	3.08784e-32
84919	PPP1R15B	5284	2675.67	7011.33	2792.24	6641.45	1.25008	Up	2.31039e-31	6.07692e-30
64332	NFKBIZ	3934	2648.33	11087.3	2764.47	10513.1	1.92711	Up	4.68255e-71	3.20942e-69
64761	PARP12	3805	2614	7075.33	2732.15	6717.53	1.29789	Up	1.45496e-33	4.15894e-32
3669	ISG20	974	2544.33	6709.67	2664.84	6386.4	1.26096	Up	1.0664e-08	8.40765e-08
4939	OAS2	3647	2528.33	8399.33	2639.53	7996.69	1.59912	Up	4.74439e-05	0.000228754
6775	STAT4	2840	2510	6522	2621.04	6192.72	1.24044	Up	1.25117e-30	3.17097e-29
9249	DHRS3	1825	2453.33	5993.33	2565.82	5693.02	1.14977	Up	1.45646e-26	3.26399e-25
53347	UBASH3A	2556	2430.33	5615.33	2540.87	5330.31	1.0689	Up	1.20282e-22	2.33116e-21
100507246	LOC100507246	2538	2361.67	5792.67	2468.33	5493.12	1.15409	Up	1.04956e-26	2.36623e-25
5734	PTGER4	3432	2337.67	6920.67	2442.28	6560.83	1.42565	Up	1.54599e-24	3.21881e-23
4047	LSS	4390	2316.67	5542	2421.57	5256.21	1.11808	Up	4.11029e-25	8.74194e-24
4063	LY9	2550	2266.33	5072.33	2368.44	4816.6	1.02408	Up	1.41551e-16	2.01389e-15
7124	TNF	1686	2260	16990.3	2360.41	16128.9	2.77254	Up	2.62374e-138	4.78388e-136
9188	DDX21	4839	2227.67	5186.67	2324.53	4914.4	1.08008	Up	5.85074e-19	9.34327e-18
25897	RNF19A	4418	2186.33	4977.67	2280.98	4714.68	1.04751	Up	1.41971e-09	1.21246e-08
1390	CREM	2719	2156	6751.67	2253.2	6421.63	1.51096	Up	1.63353e-14	2.07002e-13
23764	MAFF	2476	2110	8039	2205.61	7628.2	1.79016	Up	8.92144e-61	5.06177e-59
26037	SIPA1L1	6028	2083.33	4833.33	2175.31	4582.33	1.07486	Up	1.6168e-17	2.39266e-16
50615	IL21R	5006	2057	9055.67	2149.84	8584.66	1.99753	Up	9.11752e-75	6.53539e-73
145864	HAPLN3	1893	2051	11811.3	2145.38	11214.9	2.38611	Up	2.21215e-104	2.68027e-102
3902	LAG3	1995	2038	4866.33	2128.18	4620.17	1.11833	Up	1.17352e-24	2.45693e-23
151636	DTX3L	5768	2037.33	5037.67	2126.34	4778.55	1.1682	Up	1.35001e-24	2.81389e-23
958	CD40	1616	2021	6574	2112.42	6240.58	1.56279	Up	1.14821e-46	4.69791e-45
80830	APOL6	10156	2017	5462.67	2104.81	5175.21	1.29793	Up	9.6011e-33	2.66729e-31
4599	MX1	3409	2001	10553.3	2090.61	10061.6	2.26686	Up	7.35414e-05	0.000343473
64116	SLC39A8	4098	1984	12086.7	2073.11	11462.4	2.46704	Up	8.14454e-111	1.07714e-108
639	PRDM1	5165	1968.33	5492.67	2056.58	5204.53	1.33952	Up	3.09624e-28	7.32334e-27
3662	IRF4	5463	1911	8023.67	1995.68	7596.5	1.92846	Up	3.10117e-54	1.52861e-52
3398	ID2	1402	1898.67	6651.67	1983.95	6327.2	1.67319	Up	8.03085e-20	1.3466e-18
5698	PSMB9	1048	1887.67	4224.67	1976.43	4015.76	1.02277	Up	1.18824e-09	1.01849e-08
596	BCL2	6492	1885.33	4978	1968.05	4719.52	1.26188	Up	8.91693e-31	2.27527e-29
83666	PARP9	6801	1862.67	5508	1944.49	5234.08	1.42855	Up	1.99837e-13	2.3412e-12
1130	LYST	13493	1787.67	4355	1864.68	4126.19	1.14588	Up	1.20406e-19	2.00286e-18
7071	KLF10	3249	1781.67	4500.33	1859.48	4267.21	1.1984	Up	1.08982e-27	2.53302e-26
5008	OSM	1869	1758.67	11418	1841.04	10846.3	2.55861	Up	4.29571e-61	2.44465e-59
2633	GBP1	3050	1757	12616	1833.6	11960.6	2.70554	Up	3.12755e-130	5.10743e-128
7293	TNFRSF4	1120	1755.33	7397.67	1836.64	7032.16	1.9369	Up	4.00045e-34	1.16298e-32
150094	SIK1	4706	1713.67	5937.67	1790.93	5638.87	1.6547	Up	3.0154e-18	4.5928e-17
116496	FAM129A	6926	1687	4594.33	1761.25	4349.01	1.30408	Up	5.31619e-26	1.17043e-24
54855	FAM46C	5720	1574.33	4253	1645.36	4029.11	1.29206	Up	2.90878e-19	4.75429e-18
439921	MXRA7	2507	1565.33	3736.67	1637.02	3540.84	1.11302	Up	8.26504e-24	1.669e-22
1847	DUSP5	2545	1564.33	8517.33	1633.59	8072.82	2.30502	Up	1.16884e-95	1.1995e-93
50486	G0S2	978	1553.67	16199	1626.47	15414.3	3.24445	Up	6.94226e-36	2.13381e-34
8651	SOCS1	1216	1530.33	4423	1599.53	4210.64	1.39639	Up	1.99979e-10	1.84188e-09
3394	IRF8	2678	1498.33	6111.33	1565.36	5793.04	1.88782	Up	5.00853e-65	3.07386e-63
8481	OFD1	3654	1493	3585	1559.32	3397.43	1.12352	Up	8.32019e-12	8.56182e-11
4929	NR4A2	3546	1466.67	11705.3	1531.22	11099.2	2.8577	Up	2.90195e-50	1.30069e-48
152137	CCDC50	8949	1465.67	3795.67	1529.77	3596.23	1.23317	Up	1.61005e-28	3.83229e-27
116984	ARAP2	7375	1462	3559.67	1525.49	3373.06	1.14479	Up	1.01814e-24	2.134e-23
55422	ZNF331	5163	1451	4003	1515.98	3797.27	1.32471	Up	2.13684e-05	0.000109584
9044	BTAF1	7054	1430.67	3334	1492.73	3159.91	1.08193	Up	9.60658e-09	7.61551e-08
10385	BTN2A2	3621	1428.33	3300	1491.39	3127.83	1.0685	Up	1.21287e-21	2.24853e-20
152926	PPM1K	6590	1416.33	3319	1480.07	3144.91	1.08736	Up	6.71482e-13	7.55568e-12
3376	IARS	4716	1386	4204	1447.28	3980.39	1.45956	Up	3.38969e-39	1.147e-37
10797	MTHFD2	2306	1375	3373	1436.82	3202.52	1.15633	Up	6.11256e-25	1.29127e-23
3164	NR4A1	2692	1352.33	15914.3	1413.65	15109.8	3.41799	Up	1.04407e-79	8.20401e-78
3559	IL2RA	3216	1342.67	13151.3	1403.37	12464.8	3.15089	Up	4.18195e-169	1.01996e-166
4001	LMNB1	3420	1317.33	3104.67	1375.84	2944.62	1.09777	Up	1.84181e-22	3.54034e-21
2242	FES	2783	1303	3275	1365.67	3101.3	1.18326	Up	6.12335e-12	6.37453e-11
90268	FAM105B	7896	1300	2937	1358.02	2785.82	1.0366	Up	4.05518e-20	6.94222e-19
6348	CCL3	813	1296.67	23002.3	1353.12	21842.1	4.01275	Up	5.97915e-258	3.62221e-255
4261	CIITA	4654	1265.67	2996.67	1323.07	2842.88	1.10347	Up	4.6209e-21	8.33627e-20
115352	FCRL3	3019	1263	3421	1319.61	3244.24	1.29777	Up	1.14834e-11	1.17015e-10
22936	ELL2	6063	1252.33	3065.33	1309.28	2907.88	1.15119	Up	4.83541e-23	9.53877e-22
6541	SLC7A1	7357	1228.67	4829.67	1283.14	4577.16	1.83477	Up	5.52122e-60	3.05866e-58
85441	PRIC285	10002	1207	5402	1260	5159.91	2.03392	Up	0.0015709	0.00567994
54020	SLC37A1	3098	1184.33	2944.33	1238.45	2792.4	1.17297	Up	4.26393e-25	9.05844e-24
27074	LAMP3	3341	1181	3201.67	1233.06	3034.59	1.29925	Up	2.57982e-16	3.621e-15
160622	GRASP	1973	1154.33	4255.33	1207.82	4038.31	1.74135	Up	9.46331e-54	4.59227e-52
2643	GCH1	2941	1112.67	3814	1161.25	3619.49	1.64011	Up	2.53061e-47	1.04911e-45
60468	BACH2	9215	1098.67	3085.33	1146.26	2920.84	1.34945	Up	1.1797e-25	2.55829e-24
933	CD22	3300	1080	2744.33	1129.04	2602.26	1.20468	Up	5.84118e-26	1.28451e-24
5287	PIK3C2B	7606	1073	3512.67	1120.21	3328.37	1.57104	Up	2.29218e-43	8.6173e-42
3431	SP110	2591	1060.67	2524	1108.61	2397.04	1.1125	Up	3.79474e-13	4.34544e-12
2672	GFI1	2802	1029.67	3100.33	1075.55	2938.83	1.45016	Up	8.00685e-37	2.49368e-35
54464	XRN1	10092	1028	2315.33	1073.48	2196.18	1.0327	Up	4.28996e-19	6.88005e-18
51312	SLC25A37	1865	1010.33	2918	1056	2768.51	1.39051	Up	8.62613e-34	2.48846e-32
9636	ISG15	685	1007.67	3180.67	1055.1	3038.16	1.52581	Up	0.00113367	0.00424026
23413	NCS1	5009	1005	2686.67	1051.3	2547.87	1.27711	Up	1.09092e-28	2.61655e-27
4548	MTR	10558	989.333	2546.67	1032.75	2411.98	1.22373	Up	2.87549e-09	2.39417e-08
27033	ZBTB32	1960	984.333	3445.67	1028.97	3272.56	1.66922	Up	4.6942e-48	1.9722e-46
3700	ITIH4	3283	956	2237.67	999.618	2119.4	1.08421	Up	9.08787e-21	1.61467e-19
5996	RGS1	1403	943	2937.33	985.683	2798.86	1.50564	Up	6.07363e-08	4.41249e-07
90634	N4BP2L1	3051	931	2237.33	972.391	2122.02	1.12583	Up	4.67931e-22	8.82305e-21
94240	EPSTI1	3201	925.333	3862	966.988	3670.75	1.9245	Up	7.48423e-21	1.33606e-19
79132	DHX58	2631	922.333	2943.33	965.157	2798.63	1.53588	Up	6.40066e-06	3.54899e-05
3914	LAMB3	4339	919.333	2842	961.684	2697.18	1.48782	Up	7.15067e-33	1.99243e-31
64135	IFIH1	3617	917	3248	958.294	3084.32	1.68641	Up	9.66176e-37	3.00411e-35
55281	TMEM140	2072	917	3277.67	959.069	3115.2	1.69962	Up	1.79409e-16	2.53904e-15
4940	OAS3	6646	910.333	5823.33	949.259	5555	2.54891	Up	3.72722e-05	0.000183191
9371	KIF3B	6135	908.667	2292.67	948.312	2171.29	1.19512	Up	1.21409e-24	2.53905e-23
6504	SLAMF1	2009	900	3386	939.437	3213.25	1.77417	Up	2.90084e-53	1.39329e-51
11221	DUSP10	2678	898.667	2837.67	938.772	2692.79	1.52025	Up	2.75773e-39	9.38227e-38
441951	ZNFX1-AS1	1020	898.333	2165.33	939.284	2063.12	1.1352	Up	2.32939e-05	0.000118875
6935	ZEB1	6278	878.667	2138.33	917.551	2025.28	1.14226	Up	2.23676e-16	3.1489e-15
55332	DRAM1	3553	873.333	2265.33	911.421	2146.38	1.23572	Up	4.13747e-21	7.5074e-20
23306	TMEM194A	5632	873	2055.67	911.839	1948.77	1.09571	Up	1.15118e-20	2.0357e-19
8013	NR4A3	5707	864	9103	902.515	8626.32	3.25672	Up	3.60985e-68	2.34578e-66
23509	POFUT1	5249	862.667	2038	901.122	1928.61	1.09777	Up	2.3757e-19	3.91022e-18
54739	XAF1	3638	848	7232.67	885.57	6883.33	2.95843	Up	1.08943e-10	1.02708e-09
79101	TAF1D	1323	839.667	1923	877.208	1829.24	1.06025	Up	6.18118e-09	4.97781e-08
467	ATF3	2400	831.333	3581	869.498	3396.42	1.96576	Up	1.38663e-64	8.37328e-63
29923	C7orf68	1432	831.333	1916.67	870.477	1824.08	1.06729	Up	2.01986e-05	0.000103812
1850	DUSP8	4491	830.333	2382.33	867.739	2265.8	1.38469	Up	3.82298e-12	4.04482e-11
65982	ZSCAN18	2960	813.667	2061.67	852.184	1955.58	1.19836	Up	8.25931e-06	4.51961e-05
3620	IDO1	1944	793.667	10012.3	829.771	9506.17	3.51808	Up	6.14565e-92	6.04269e-90
221188	GPR114	3848	787	1808.67	822.591	1715.13	1.06007	Up	6.01021e-19	9.58978e-18
25902	MTHFD1L	3490	780.333	2122.67	815.184	2011.19	1.30285	Up	3.40656e-28	8.03709e-27
54897	CASZ1	7964	778.333	1842	811.966	1747.57	1.10586	Up	2.30879e-20	4.00731e-19
8497	PPFIA4	5055	777	2218	813.12	2104.08	1.37165	Up	3.2867e-31	8.57281e-30
9050	PSTPIP2	3054	776.667	2827.67	811.05	2681.64	1.72525	Up	5.09534e-49	2.19474e-47
6351	CCL4	667	775.667	7071.67	810.402	6710.37	3.04968	Up	1.72824e-144	3.38088e-142
3824	KLRD1	3258	743	2238	776.584	2120.75	1.44936	Up	2.07137e-34	6.0687e-33
2635	GBP3	3051	732.333	1882.33	765.735	1785.23	1.22119	Up	1.83278e-24	3.79907e-23
4683	NBN	4639	732	2621.33	764.907	2489	1.70221	Up	4.42572e-47	1.82671e-45
5743	PTGS2	4507	728.333	37974.3	760.589	35993.3	5.56447	Up	0	0
2146	EZH2	2723	720.333	2428	751.869	2302.95	1.61493	Up	3.37436e-42	1.2305e-40
58480	RHOU	4386	718.333	2533	750.56	2400.48	1.67729	Up	1.21855e-45	4.82791e-44
969	CD69	1676	716	3105	748.185	2958.36	1.98333	Up	2.45456e-09	2.05697e-08
92181	UBTD2	3015	713.667	1593.67	745.503	1510.82	1.01905	Up	4.03531e-17	5.87922e-16
7295	TXN	886	711.667	2015.67	743.486	1921.64	1.36996	Up	1.38362e-05	7.31339e-05
100130744	LOC100130744	2619	705.667	1988.67	736.024	1886.19	1.35765	Up	1.1375e-29	2.7961e-28
115	ADCY9	7741	702.333	2511.67	733.056	2385.1	1.70205	Up	1.56496e-46	6.38913e-45
57761	TRIB3	2469	701	1843.67	732.576	1748.79	1.25531	Up	1.7263e-25	3.70938e-24
944	TNFSF8	3797	697.333	1563.33	728.505	1484.39	1.02686	Up	3.34472e-17	4.89967e-16
114614	MIR155HG	1500	690	5473	719.777	5207.75	2.85504	Up	8.05497e-31	2.06374e-29
285958	C7orf40	837	688	2133	720.024	2030.74	1.49589	Up	2.56294e-10	2.33311e-09
140700	SAMD10	2196	676	1507	707.145	1429.95	1.01589	Up	8.45423e-17	1.21757e-15
2553	GABPB1	3069	670.333	1484	699.862	1408.78	1.0093	Up	1.91409e-16	2.70682e-15
89853	FAM125B	4842	663	2544.33	693.15	2412.79	1.79946	Up	1.30348e-51	6.08941e-50
728841	NBPF8	4624	661.333	1729.67	689.574	1636.77	1.24707	Up	3.42929e-15	4.5005e-14
3601	IL15RA	1861	651.667	4449	681.604	4221.12	2.63062	Up	3.17744e-110	4.17289e-108
5133	PDCD1	2115	648.667	2055	677.518	1953.03	1.52738	Up	2.04266e-32	5.61658e-31
222487	GPR97	2676	646	1433.33	675.81	1358.02	1.00681	Up	2.28438e-16	3.21353e-15
109	ADCY3	4410	637	1455.33	664.783	1378.8	1.05246	Up	1.40671e-15	1.88565e-14
3139	HLA-L	4622	635.333	1422.33	664.568	1349.87	1.02233	Up	1.07412e-16	1.54077e-15
100170841	C17orf96	3232	634.667	1812	662.654	1717.66	1.37412	Up	1.17667e-29	2.8886e-28
80326	WNT10A	2375	632.667	1394.67	661.361	1328	1.00574	Up	0.000301047	0.00125721
10148	EBI3	1149	625.667	4449.33	653.944	4221.49	2.69051	Up	2.42195e-114	3.39434e-112
92610	TIFA	3090	619.333	2048.67	646.703	1947.44	1.5904	Up	5.10565e-22	9.58841e-21
51316	PLAC8	1442	618	1525.33	645.842	1451.23	1.16802	Up	2.80419e-11	2.75721e-10
10260	DENND4A	7341	606	2079.67	632.364	1972.19	1.64097	Up	9.26655e-42	3.3531e-40
6484	ST3GAL4	2053	603	1586.67	630.354	1505.58	1.25608	Up	1.72668e-24	3.5831e-23
4065	LY75	6936	590.667	1312	616.973	1241.07	1.0083	Up	2.51536e-11	2.48754e-10
597	BCL2A1	955	590.333	2963.33	616.672	2822.9	2.1946	Up	8.98914e-12	9.22492e-11
28514	DLL1	3366	590	1419.67	617.607	1347.33	1.12534	Up	1.09899e-19	1.83133e-18
80714	PBX4	1747	590	2373.67	617.137	2251.08	1.86695	Up	4.10981e-54	2.0152e-52
5954	RCN1	2529	589	1386.67	615.082	1313.72	1.09481	Up	1.30936e-18	2.03727e-17
8767	RIPK2	2588	581	2110	607.787	2002.22	1.71996	Up	1.34977e-45	5.31419e-44
1647	GADD45A	1398	579.333	1583.33	605.755	1502.23	1.3103	Up	2.44511e-26	5.44067e-25
5962	RDX	4498	575.333	1555.67	601.138	1475.58	1.29552	Up	1.1392e-25	2.47618e-24
3569	IL6	1201	573.333	52355.7	599.231	49586.5	6.37069	Up	0	0
51191	HERC5	3520	570.667	1846	595.636	1757.96	1.5614	Up	0.000606842	0.00240078
23327	NEDD4L	8482	562.667	3799.67	587.651	3604.66	2.61683	Up	5.56855e-106	6.92565e-104
6617	SNAPC1	2684	559.333	1619	583.876	1539.35	1.39858	Up	4.03439e-17	5.87922e-16
651746	ANKRD33B	9333	534.667	1699	558.551	1611.19	1.52837	Up	5.30278e-35	1.59338e-33
57480	PLEKHG1	7237	532.333	1329.67	555.342	1259.93	1.1819	Up	1.1035e-18	1.72842e-17
169200	TMEM64	4819	531.333	1177.67	554.744	1115.94	1.00837	Up	9.01301e-14	1.08087e-12
113730	KLHDC7B	3008	529.333	1279.67	553.768	1216.97	1.13594	Up	7.92733e-13	8.85635e-12
388512	CLEC17A	2162	526.667	1256	549.507	1191.2	1.11621	Up	1.43174e-18	2.21849e-17
375449	MAST4	10724	524	1224	547.903	1159.34	1.08131	Up	1.3847e-17	2.05245e-16
65986	ZBTB10	9958	522.667	3470.33	546.124	3287.1	2.58952	Up	4.28134e-96	4.44219e-94
4049	LTA	1474	521	3100.67	545.227	2937.7	2.42976	Up	4.53391e-90	4.23616e-88
57214	KIAA1199	7080	517.333	3091.33	539.475	2932.25	2.44238	Up	8.09755e-59	4.40788e-57
1152	CKB	1475	513	2172.67	536.738	2064.9	1.94378	Up	1.00021e-28	2.40512e-27
90525	SHF	2517	504.667	1728.33	528.199	1637.76	1.63257	Up	2.33853e-28	5.54516e-27
152789	JAKMIP1	3011	497.333	1646.33	519.163	1560.59	1.58783	Up	5.41594e-37	1.69802e-35
124637	CYB5D1	3760	491.333	1288	512.663	1220.15	1.25097	Up	8.87889e-23	1.72973e-21
80216	ALPK1	5441	486.667	1369.33	508.881	1296.15	1.34884	Up	4.15061e-24	8.50037e-23
135112	NCOA7	6558	480.667	1172.67	501.33	1112.06	1.1494	Up	4.57875e-19	7.33694e-18
374443	LOC374443	2711	479.333	1107.33	501.372	1052.66	1.07009	Up	3.62935e-13	4.16621e-12
90624	LYRM7	6213	478.667	1111	500.098	1052.49	1.07353	Up	8.82739e-17	1.26936e-15
255488	RNF144B	5036	474.667	1296	495.824	1226.3	1.30641	Up	4.07615e-17	5.93412e-16
6097	RORC	3084	466.667	1145.33	486.901	1085.66	1.15687	Up	3.76009e-19	6.08745e-18
643866	CBLN3	2360	461.667	1595.67	483.143	1510.89	1.64487	Up	4.05136e-39	1.36108e-37
356	FASLG	1909	461	1209.67	481.359	1147.11	1.25282	Up	2.35714e-22	4.49869e-21
355	FAS	2755	457.333	1734	477.124	1646.11	1.78662	Up	7.94719e-46	3.16204e-44
255231	MCOLN2	3060	457.333	2284	478.497	2167.29	2.17931	Up	1.34163e-69	9.03075e-68
162972	ZNF550	4323	452.667	1016	472.615	961.826	1.02511	Up	1.2712e-10	1.19009e-09
29887	SNX10	2712	443.333	1096.67	463.146	1043.14	1.1714	Up	1.48314e-08	1.15382e-07
5277	PIGA	3644	435.333	1104.67	454.689	1049.31	1.20649	Up	2.85027e-20	4.91986e-19
5569	PKIA	4215	433	1081	452.622	1025.99	1.18064	Up	1.97018e-14	2.47989e-13
8844	KSR1	4552	427.667	959	445.865	910.166	1.02952	Up	3.73905e-13	4.28428e-12
84879	MFSD2A	2236	426.333	3994	445.496	3790.81	3.08902	Up	4.93646e-140	9.27068e-138
84525	HOPX	1682	426	940.333	445.632	893.698	1.00393	Up	5.94729e-10	5.25848e-09
817	CAMK2D	5872	424.333	997.667	443.473	945.614	1.09241	Up	1.26589e-16	1.80786e-15
8851	CDK5R1	3870	419.333	939.333	437.489	890.065	1.02466	Up	1.4576e-14	1.85711e-13
27315	PGAP2	2175	419.333	966	438.768	915.292	1.06078	Up	1.06757e-15	1.4403e-14
970	CD70	913	418.333	1399.67	437.721	1330.41	1.60379	Up	1.23308e-20	2.17849e-19
9290	GPR55	3828	418.333	1064.67	437.65	1009.17	1.20531	Up	4.09922e-20	7.00486e-19
3552	IL1A	2943	418.333	8740	436.071	8311.84	4.25253	Up	8.40661e-57	4.36122e-55
3821	KLRC1	1617	417.333	1081.33	436.238	1029.74	1.23909	Up	1.32376e-07	9.228e-07
153020	RASGEF1B	2269	416.333	1202.67	434.273	1140.63	1.39316	Up	1.19825e-26	2.68854e-25
1435	CSF1	4249	413	1459.67	431.815	1384.49	1.68087	Up	2.74539e-39	9.35724e-38
205	AK4	6998	410.333	1127.67	429.036	1069.62	1.31793	Up	8.19996e-24	1.65765e-22
93010	B3GNT7	3641	408	1591.33	426.35	1507.64	1.82218	Up	2.51439e-46	1.00898e-44
5820	PVT1	1716	405.333	1014.67	423.354	960.822	1.1824	Up	4.23908e-19	6.80426e-18
387751	GVINP1	8741	404.333	904.333	421.937	857.143	1.02251	Up	2.63196e-14	3.27556e-13
11156	PTP4A3	1396	403.667	953.333	422.534	903.486	1.09643	Up	1.65049e-16	2.3411e-15
9706	ULK2	9165	390	868	407.555	822.603	1.0132	Up	6.33891e-14	7.6803e-13
25841	ABTB2	4919	385.667	3463.67	402.646	3286.72	3.02907	Up	1.34815e-131	2.26056e-129
158056	MAMDC4	3669	385.667	1074.33	403.364	1020.59	1.33925	Up	2.49837e-13	2.89447e-12
51114	ZDHHC9	4639	384.667	884.667	401.399	839.246	1.06406	Up	3.86951e-12	4.08944e-11
219285	SAMD9L	7133	378.667	2064	395.622	1963.95	2.31156	Up	7.00083e-07	4.44926e-06
2820	GPD2	6046	378.333	1036.67	395.58	982.423	1.31237	Up	6.00542e-23	1.18096e-21
10046	MAMLD1	4608	370.333	973	386.662	923.364	1.25583	Up	1.06561e-20	1.88616e-19
2615	LRRC32	4327	366.667	1928.33	383.059	1829.86	2.2561	Up	9.02687e-55	4.49667e-53
3586	IL10	1629	363	7770.67	380.248	7387.19	4.28001	Up	3.52298e-76	2.59457e-74
3604	TNFRSF9	6001	363	10457.7	379.057	9905.07	4.70768	Up	1.16554e-306	9.94943e-304
388152	LOC388152	3356	356.333	886.667	372.807	841.623	1.17475	Up	6.34122e-18	9.55763e-17
1958	EGR1	3136	352.667	4872.67	368.563	4628.69	3.65062	Up	2.98565e-23	5.93339e-22
7597	ZBTB25	1609	347.667	998	362.886	948.583	1.38626	Up	1.04e-10	9.83943e-10
8418	CMAHP	2484	346.667	1137	361.964	1075.89	1.57161	Up	6.31112e-27	1.42971e-25
9638	FEZ1	1836	346	2910.33	361.599	2756.16	2.9302	Up	5.28273e-120	8.00078e-118
84557	MAP1LC3A	1048	339.667	778	355.444	737.926	1.05386	Up	3.08503e-14	3.81415e-13
10272	FSTL3	2525	335.667	1041	350.877	986.418	1.49124	Up	1.91553e-28	4.55363e-27
2015	EMR1	3161	334.333	859.667	349.849	815.287	1.22058	Up	6.8328e-19	1.08746e-17
158584	FAAH2	2039	332	953	347.043	904.411	1.38186	Up	3.89297e-24	7.98143e-23
23461	ABCA5	9249	331	978.333	345.934	924.582	1.4183	Up	2.42516e-10	2.21198e-09
11346	SYNPO	5397	329.667	1347.33	344.256	1277.05	1.89127	Up	1.74716e-46	7.08676e-45
51754	TMEM8B	3765	327.667	742.333	342.64	703.572	1.038	Up	4.17362e-06	2.38384e-05
114897	C1QTNF1	3006	327	1031.33	342.115	978.924	1.51671	Up	7.34118e-11	7.04483e-10
55008	HERC6	3903	325.667	1186.67	340.309	1129.1	1.73026	Up	2.36105e-08	1.79371e-07
60312	AFAP1	7786	324.667	751.333	338.805	713.545	1.07455	Up	2.3586e-14	2.94903e-13
5831	PYCR1	2059	324.333	1446.33	339.129	1373.2	2.01763	Up	2.99082e-32	8.18769e-31
8843	HCAR3	2152	322.667	1636.67	337.147	1554.41	2.20492	Up	5.35224e-64	3.18086e-62
1021	CDK6	11733	322.333	1348.33	336.151	1277.83	1.92651	Up	7.34983e-48	3.06053e-46
8458	TTF2	4860	321	732	334.938	694.144	1.05134	Up	7.43728e-08	5.33711e-07
440896	LOC440896	3182	318.667	1595.67	333.011	1514.5	2.1852	Up	1.45044e-62	8.4072e-61
79850	FAM57A	2096	317.333	724	331.851	687.757	1.05136	Up	1.07237e-13	1.27867e-12
140691	TRIM69	1911	314.333	1022	328.314	969.641	1.56237	Up	2.01524e-30	5.06642e-29
54900	LAX1	3298	312.333	738.667	325.639	700.997	1.10614	Up	2.15449e-13	2.51469e-12
79413	ZBED2	2226	310	758.667	323.312	718.468	1.152	Up	3.23568e-16	4.52129e-15
6875	TAF4B	4777	309	696	322.818	659.601	1.03087	Up	4.54223e-13	5.18559e-12
24138	IFIT5	4034	301	994.667	314.602	947.496	1.59059	Up	9.50851e-07	5.93847e-06
257144	GCET2	3355	300	1068.67	313.644	1015.34	1.69477	Up	1.92468e-35	5.83932e-34
9700	ESPL1	6641	299.667	673.333	312.909	638.704	1.0294	Up	8.19554e-13	9.13969e-12
2354	FOSB	3776	295.333	2743	308.345	2603.11	3.07762	Up	2.51531e-127	3.96954e-125
9902	MRC2	6004	295.333	654	308.989	621.622	1.00848	Up	8.89799e-12	9.13637e-11
9143	SYNGR3	2076	295.333	829.667	308.906	786.688	1.34862	Up	6.28787e-22	1.17616e-20
29126	CD274	3691	295	4953.67	307.864	4696.18	3.93112	Up	8.19753e-211	3.07899e-208
6487	ST3GAL3	2501	294	830	307.647	787.522	1.35605	Up	3.96319e-22	7.51047e-21
2053	EPHX2	2290	291	850.667	303.881	806.087	1.40743	Up	1.37238e-18	2.13178e-17
338442	HCAR2	2082	285.667	1229.67	298.379	1167.29	1.96795	Up	6.7842e-48	2.83127e-46
282997	LOC282997	2015	280.667	706.333	293.764	667.75	1.18465	Up	8.44396e-08	6.02957e-07
8857	FCGBP	16407	279	708.333	292.142	673.439	1.20488	Up	6.04176e-10	5.33698e-09
1879	EBF1	5288	277	1368	289.812	1295.32	2.16012	Up	2.7408e-58	1.47063e-56
100302650	LOC100302650	1667	277	1948.33	289.692	1850.69	2.67547	Up	1.43576e-92	1.42665e-90
23052	ENDOD1	4693	274.667	612	286.936	580.715	1.0171	Up	4.80716e-12	5.04913e-11
29941	PKN3	3385	274.333	722.333	286.885	684.151	1.25384	Up	2.52184e-18	3.85669e-17
959	CD40LG	1834	268.667	687.667	280.248	652.795	1.21992	Up	5.51205e-17	7.97507e-16
54733	SLC35F2	3184	266.333	799.667	278.089	757.406	1.44552	Up	3.86615e-24	7.93511e-23
5366	PMAIP1	1954	263.333	1671	274.887	1591.01	2.53303	Up	1.33851e-18	2.0809e-17
132720	C4orf32	2730	262.667	717.667	274.303	678.526	1.30663	Up	9.35552e-13	1.03595e-11
51149	C5orf45	1229	262.333	609.333	273.924	579.273	1.08047	Up	2.55685e-06	1.50478e-05
5079	PAX5	3650	261	580	273.297	550.708	1.01082	Up	1.10049e-11	1.12383e-10
92345	NAF1	1918	260	593	271.299	562.664	1.05239	Up	4.29187e-09	3.52279e-08
55512	SMPD3	5269	260	769.333	272.291	729.264	1.42129	Up	3.58385e-23	7.10715e-22
53405	CLIC5	5988	257.667	579.333	269.204	547.976	1.02541	Up	3.02536e-08	2.27084e-07
3696	ITGB8	8787	256.667	1374	267.94	1301.66	2.28037	Up	1.62561e-63	9.57023e-62
55601	DDX60	6099	255	1086.33	266.757	1034.2	1.95492	Up	2.02963e-06	1.2066e-05
23541	SEC14L2	4303	254.333	1601.33	265.97	1519.91	2.51465	Up	1.55347e-42	5.75426e-41
2706	GJB2	2347	251	10860.7	262.254	10296.7	5.29507	Up	0	0
100507412	LOC100507412	2945	250.333	684.333	262.283	647.997	1.30486	Up	3.79765e-19	6.14297e-18
170958	ZNF525	6105	249	564.667	260.295	535.255	1.04008	Up	4.61977e-12	4.86046e-11
3750	KCND1	4720	248	546.667	258.566	518.331	1.00334	Up	9.43676e-10	8.17446e-09
8541	PPFIA3	4733	248	601	259.603	570.585	1.13613	Up	2.58034e-14	3.21558e-13
64699	TMPRSS3	3218	241	902.667	251.423	857.649	1.77027	Up	1.94786e-20	3.39655e-19
2669	GEM	2195	240.667	3999.67	250.978	3796.71	3.91911	Up	5.10295e-149	1.04167e-146
1298	COL9A2	2831	239	634.333	250.223	602.397	1.2675	Up	3.80348e-06	2.18305e-05
84706	GPT2	3963	237.333	655	248.003	620.563	1.32322	Up	1.45691e-13	1.72189e-12
6004	RGS16	2432	234	2238.67	244.198	2120.41	3.11822	Up	7.32703e-102	8.49393e-100
54482	CCDC76	3157	232.667	535	242.793	506.904	1.06199	Up	4.17945e-12	4.40956e-11
133308	SLC9B2	3377	232.333	547.333	243.05	519.772	1.09662	Up	3.24803e-09	2.69307e-08
54039	PCBP3	2000	231.333	660	242.236	625.382	1.36832	Up	2.11425e-08	1.6147e-07
22905	EPN2	4835	231	518.667	241.139	491.414	1.02707	Up	2.55772e-11	2.52677e-10
4355	MPP2	4412	231	540.333	241.118	512.333	1.08734	Up	1.27717e-12	1.40511e-11
4312	MMP1	2081	229	18074	238.819	17178.4	6.16854	Up	2.06933e-26	4.60996e-25
8412	BCAR3	3240	228	694	238.016	658.15	1.46736	Up	4.12411e-23	8.15271e-22
59269	HIVEP3	12408	227.333	574	237.285	543.388	1.19536	Up	3.65492e-15	4.78657e-14
8787	RGS9	2540	227.333	716	237.868	679.233	1.51374	Up	9.24973e-25	1.94306e-23
2152	F3	2393	221	4179.67	230.871	3964.55	4.102	Up	4.53339e-216	1.77369e-213
23507	LRRC8B	7823	218	614	227.466	581.204	1.3534	Up	5.92774e-09	4.78603e-08
2696	GIPR	2024	217	592.667	226.918	561.663	1.30753	Up	7.9509e-18	1.19168e-16
5337	PLD1	6025	217	905	226.916	857.853	1.91857	Up	1.7128e-40	5.97887e-39
23531	MMD	2723	216.333	648	226.263	614.821	1.44217	Up	8.6265e-22	1.60243e-20
89927	C16orf45	2234	215.333	555.667	225.249	527.042	1.2264	Up	1.44374e-15	1.93392e-14
51513	ETV7	1802	214	1018.33	223.577	965.242	2.11012	Up	1.20623e-49	5.31759e-48
3433	IFIT2	3505	212	1000.33	221.429	952.746	2.10525	Up	9.20875e-07	5.75509e-06
56938	ARNTL2	7411	211.667	624.667	220.996	592.037	1.42167	Up	7.12536e-21	1.27564e-19
129450	TYW5	5384	209	482.333	218.111	457.489	1.06868	Up	1.37983e-11	1.39469e-10
129807	NEU4	2551	207.667	1041.67	217.148	991.243	2.19056	Up	6.8118e-20	1.14834e-18
23462	HEY1	2331	206.333	789	215.375	747.771	1.79574	Up	4.46022e-34	1.29464e-32
253769	WDR27	3599	204	452.333	213.066	428.972	1.00959	Up	2.79618e-10	2.53315e-09
10560	SLC19A2	3655	202.667	499.333	211.65	472.898	1.15984	Up	1.78656e-13	2.10092e-12
51561	IL23A	1049	202.333	8215.33	211.796	7813.75	5.20527	Up	8.77181e-54	4.27882e-52
7923	HSD17B8	1002	201.667	515.667	211.341	489.843	1.21275	Up	2.79618e-13	3.22954e-12
2256	FGF11	2763	199.667	841.667	208.567	798.932	1.93756	Up	3.71375e-12	3.93813e-11
780776	FAM18A	3339	197.667	453.667	206.953	430.284	1.05599	Up	4.22068e-11	4.10966e-10
1960	EGR3	4342	194.667	1525.67	203.585	1448.61	2.83096	Up	1.54415e-33	4.40715e-32
3437	IFIT3	2552	193.667	2152.33	202.559	2055.4	3.343	Up	2.08171e-06	1.236e-05
284440	LOC284440	2385	193.333	447	202.435	422.349	1.06098	Up	4.64459e-06	2.63839e-05
727800	RNF208	1095	191.333	433.333	200.693	411.316	1.03525	Up	1.6219e-08	1.25606e-07
6507	SLC1A3	4188	190.333	478.667	198.838	453.05	1.18808	Up	7.64893e-11	7.32145e-10
9734	HDAC9	4659	189.333	494.333	197.162	468.329	1.24814	Up	1.87206e-12	2.03222e-11
119392	SFR1	1518	188.333	638.333	196.952	606.186	1.62192	Up	4.4368e-26	9.80272e-25
83416	FCRL5	5395	187	851	195.355	805.67	2.04409	Up	6.32582e-23	1.24007e-21
8061	FOSL1	1668	186	703.333	194.536	668.4	1.78068	Up	1.71266e-24	3.55794e-23
150962	PUS10	3820	182.333	460	189.823	435.631	1.19845	Up	1.50854e-09	1.28483e-08
10561	IFI44	1742	182	2455	190.102	2340.25	3.62182	Up	2.82285e-10	2.55485e-09
1030	CDKN2B	4001	181.667	595.667	189.737	565.596	1.57577	Up	5.53898e-24	1.1319e-22
56253	CRTAM	2422	181.667	2430.33	189.933	2305.51	3.60152	Up	7.41172e-103	8.69951e-101
5747	PTK2	4600	180.333	462.667	188.465	438.236	1.21742	Up	5.51315e-14	6.69709e-13
124923	SGK494	3779	180	441	187.828	417.173	1.15123	Up	2.48187e-10	2.2626e-09
4684	NCAM1	6070	179	456.333	186.895	432.875	1.21172	Up	1.00782e-13	1.20399e-12
23305	ACSL6	6554	176.333	697	184.304	660.446	1.84135	Up	2.02736e-33	5.74266e-32
51175	TUBE1	2314	176	511.333	184.392	485.024	1.39528	Up	2.39842e-18	3.67692e-17
5966	REL	2592	175	532.667	182.745	505.247	1.46716	Up	3.41989e-20	5.87609e-19
7043	TGFB3	3183	175	394.333	183.247	373.484	1.02725	Up	6.65516e-10	5.85954e-09
57699	CPNE5	3339	171.333	423.667	179.179	402.096	1.16614	Up	1.919e-12	2.08196e-11
1277	COL1A1	5927	170.333	686.667	177.63	650.944	1.87366	Up	4.75567e-22	8.95802e-21
115123	MARCH3	4196	169	540	176.272	512.415	1.53951	Up	6.67101e-22	1.24534e-20
164668	APOBEC3H	1164	168	420.667	175.732	399.802	1.18591	Up	1.76171e-05	9.14706e-05
29949	IL19	1848	168	1254.67	175.47	1192.8	2.76506	Up	3.78675e-37	1.19925e-35
7525	YES1	4685	166.333	445.667	173.633	423.258	1.2855	Up	7.82876e-15	1.00909e-13
7980	TFPI2	2444	165.667	966	172.614	915.67	2.40728	Up	2.17437e-59	1.1975e-57
26227	PHGDH	2021	165.333	780.667	173.083	740.179	2.09641	Up	6.21215e-32	1.6738e-30
84223	IQCG	2273	165	437.333	172.48	415.047	1.26685	Up	2.12744e-14	2.67426e-13
5379	PMS2P1	1518	164.667	443	172.098	419.824	1.28656	Up	7.01902e-15	9.08457e-14
2624	GATA2	3484	164	1031	171.336	977.92	2.51289	Up	7.14143e-44	2.69851e-42
57471	ERMN	3790	163.667	426.667	171.497	404.434	1.23772	Up	1.50026e-05	7.88548e-05
130340	AP1S3	4005	162	597.333	169.215	566.613	1.7435	Up	3.15897e-28	7.46232e-27
23547	LILRA4	1725	161.667	541	169.463	513.732	1.60005	Up	8.19231e-23	1.59929e-21
407975	MIR17HG	5018	161.333	415.333	168.283	393.34	1.22489	Up	2.94562e-13	3.39379e-12
7262	PHLDA2	937	161.333	494.667	168.383	470.828	1.48346	Up	2.92312e-11	2.86814e-10
57683	ZDBF2	10146	160.333	470	167.266	445.445	1.41311	Up	5.0282e-11	4.87756e-10
8835	SOCS2	2888	159	423.333	165.925	401.578	1.27515	Up	3.02224e-14	3.74144e-13
80055	PGAP1	11113	158	590.333	164.571	559.361	1.76507	Up	2.07531e-10	1.90677e-09
79616	CCNJL	3274	157.667	391.333	164.672	370.398	1.16948	Up	4.17929e-09	3.43639e-08
100129842	ZNF737	8419	157	447.333	164.043	424.37	1.37125	Up	1.68356e-16	2.38621e-15
83591	THAP2	4840	154.667	558.333	161.46	530.416	1.71595	Up	1.33868e-17	1.98582e-16
349152	DPY19L2P2	4361	154.333	363.667	161.28	344.425	1.09463	Up	2.19195e-10	2.01001e-09
27242	TNFRSF21	3662	153.667	603.667	161.331	572.633	1.82759	Up	5.37499e-15	7.00016e-14
100129196	LOC100129196	2065	151.667	458.667	158.68	435.76	1.45741	Up	1.1724e-07	8.23088e-07
85463	ZC3H12C	8807	151.667	620.667	158.61	587.841	1.88994	Up	8.62552e-33	2.39981e-31
595	CCND1	4304	151.333	860.667	158.359	814.883	2.3634	Up	6.96221e-55	3.48668e-53
151888	BTLA	3216	150.667	419	157.479	398.45	1.33924	Up	4.58646e-14	5.61132e-13
22836	RHOBTB3	5566	150.333	345	156.96	326.488	1.05663	Up	1.50663e-09	1.28378e-08
2117	ETV3	2002	150	331.667	156.608	315.204	1.00913	Up	4.19973e-05	0.000204594
3600	IL15	2488	147	362	153.847	342.974	1.15661	Up	2.30813e-10	2.11036e-09
90529	C1orf201	2881	146.667	451	153.313	428.102	1.48147	Up	1.04468e-18	1.63903e-17
79924	ADM2	4273	144.667	601.667	150.903	570.983	1.91982	Up	3.21608e-32	8.79155e-31
3595	IL12RB2	4133	144.667	992.667	151.048	942.663	2.64173	Up	5.23914e-67	3.36955e-65
5881	RAC3	1077	144.333	386.333	150.869	366.695	1.28129	Up	8.24328e-08	5.89075e-07
201229	C17orf108	1495	143.333	348.333	150.322	330.211	1.13533	Up	3.5363e-08	2.63539e-07
9055	PRC1	3207	142.667	341.667	149.308	323.433	1.11517	Up	2.38123e-10	2.17402e-09
6236	RRAD	1476	142.667	957.333	149.151	910.347	2.60964	Up	7.26838e-32	1.95279e-30
10252	SPRY1	2626	142.667	391.333	149.102	370.926	1.31483	Up	2.43991e-14	3.04664e-13
338758	LOC338758	2998	142.333	419	149.089	399.147	1.42074	Up	1.99961e-07	1.35716e-06
401124	DTHD1	3365	142	359.333	148.142	340.679	1.20143	Up	7.85595e-12	8.09741e-11
164656	TMPRSS6	3212	139.333	382.667	145.59	363.022	1.31814	Up	3.46241e-14	4.27227e-13
5270	SERPINE2	2674	139	747	144.985	708.328	2.28851	Up	2.02417e-48	8.56171e-47
254887	ZDHHC23	3778	139	322	145.269	304.473	1.06759	Up	9.76989e-08	6.92111e-07
84940	CORO6	2397	138.333	551.667	144.838	523.835	1.85468	Up	2.24211e-27	5.11626e-26
374	AREG	1270	136.333	413.667	142.255	392.825	1.4654	Up	1.96618e-17	2.89607e-16
11178	LZTS1	5459	136	329	141.629	312.42	1.14137	Up	4.57116e-10	4.07434e-09
6364	CCL20	851	134.667	1657.67	140.787	1582.86	3.49095	Up	1.5264e-10	1.4205e-09
2841	GPR18	1676	134.667	366	140.681	349.388	1.31241	Up	0.00139259	0.00511096
399715	LOC399715	3080	134.333	356.333	140.272	337.826	1.26805	Up	6.63318e-06	3.66817e-05
731424	LOC731424	3390	134.333	5398.67	140.43	5115.58	5.18698	Up	1.89153e-300	1.48012e-297
10079	ATP9A	7580	134	425.667	139.999	403.156	1.52592	Up	8.47325e-10	7.38411e-09
2321	FLT1	7123	133	304	138.777	288.171	1.05416	Up	8.24364e-09	6.55998e-08
10516	FBLN5	2637	131.333	463.333	137.571	440.344	1.67845	Up	4.07694e-23	8.06796e-22
90952	ESAM	1869	130.667	330.667	136.524	313.755	1.20049	Up	2.83267e-11	2.78375e-10
440299	DNM1P41	4467	129	430	134.403	408.382	1.60335	Up	2.17616e-13	2.53841e-12
249	ALPL	2606	128.333	498.667	134.408	473.028	1.81531	Up	1.04247e-14	1.33909e-13
481	ATP1B1	2212	128.333	399.333	134.052	378.796	1.49863	Up	9.95606e-18	1.48629e-16
143903	LAYN	2772	128.333	387.333	134.227	368.322	1.4563	Up	1.66611e-15	2.22542e-14
29968	PSAT1	2221	128.333	854.667	133.952	810.653	2.59736	Up	7.93044e-63	4.62527e-61
4345	CD200	2301	126.333	694.667	131.768	659.487	2.32335	Up	1.25293e-47	5.20577e-46
3672	ITGA1	4811	126	862.333	131.524	817.334	2.63561	Up	1.61324e-64	9.6917e-63
100507387	LOC100507387	1005	125.667	368	131.442	347.879	1.40416	Up	7.34282e-06	4.04394e-05
81786	TRIM7	3026	125.333	340.333	130.904	323.219	1.304	Up	5.5064e-13	6.24835e-12
55605	KIF21A	6653	123.667	354.667	128.94	335.091	1.37785	Up	7.35405e-08	5.28142e-07
431705	ASTL	1296	123.333	357.667	129.067	339.522	1.39538	Up	3.49059e-09	2.88993e-08
1380	CR2	4184	123.333	332.667	128.883	315.582	1.29195	Up	1.9429e-11	1.9429e-10
8611	PPAP2A	1641	123.333	277.333	129.191	262.953	1.0253	Up	4.43429e-08	3.26957e-07
1594	CYP27B1	2503	122.333	623.667	127.751	591.546	2.21115	Up	1.00169e-41	3.61763e-40
23150	FRMD4B	5261	121.333	330.333	126.85	314.193	1.30853	Up	2.39396e-08	1.81651e-07
9399	STOML1	2169	119.667	411.333	125.27	390.359	1.63976	Up	8.74326e-21	1.55638e-19
57509	MTUS1	6435	118.333	260.667	123.365	247.03	1.00175	Up	1.87024e-07	1.27489e-06
5324	PLAG1	7338	118.333	317	123.551	301.105	1.28516	Up	8.10461e-12	8.34455e-11
10172	ZNF256	2228	118.333	274.667	123.378	260.979	1.08086	Up	1.45382e-08	1.13337e-07
9536	PTGES	1787	117.667	877.333	123.509	831.99	2.75195	Up	1.08355e-40	3.81069e-39
8744	TNFSF9	1680	116.667	689.333	122.149	654.867	2.42256	Up	1.1511e-50	5.23432e-49
6615	SNAI1	1722	115.667	608.667	120.988	578.336	2.25704	Up	1.76383e-42	6.50781e-41
7130	TNFAIP6	1439	115.667	7464	121.016	7108.18	5.87621	Up	1.32733e-36	4.1134e-35
10912	GADD45G	1087	113.667	428	119.05	407.418	1.77494	Up	2.51639e-07	1.68118e-06
55890	GPRC5C	2389	113.667	261.333	118.963	247.99	1.05977	Up	3.70635e-08	2.7512e-07
9666	DZIP3	5568	113.333	301.333	118.551	285.361	1.26728	Up	1.27301e-11	1.29228e-10
79931	TNIP3	2450	113.333	1064.33	118.446	1009.89	3.09189	Up	4.03935e-45	1.56088e-43
80154	AGSK1	2561	111.333	388.333	116.11	368.88	1.66766	Up	1.81488e-13	2.13155e-12
11274	USP18	2037	108	585	112.937	558.285	2.30548	Up	2.95683e-05	0.000147763
54836	BSPRY	2354	107.667	257	112.437	243.315	1.11372	Up	1.13023e-08	8.89971e-08
440297	LOC440297	6807	107.667	314.667	112.485	298.101	1.40606	Up	6.36439e-14	7.7062e-13
64388	GREM2	4199	107.333	275.667	112.113	260.39	1.21572	Up	1.15175e-07	8.09503e-07
90668	LRRC16B	4615	107	351.667	111.787	333.679	1.57771	Up	9.63058e-18	1.43884e-16
64595	TTTY15	5262	107	240.333	111.764	227.825	1.02746	Up	2.24933e-07	1.51624e-06
440295	GOLGA6L9	4375	106.667	300.667	111.044	283.853	1.35402	Up	5.16317e-06	2.90486e-05
941	CD80	2757	106.333	364.667	110.641	345.909	1.6445	Up	7.64898e-15	9.8727e-14
134429	STARD4	2264	104	398.667	108.436	379.019	1.80543	Up	4.31942e-17	6.2834e-16
146779	EFCAB3	1694	103.667	230.333	108.483	217.93	1.0064	Up	3.40251e-06	1.96371e-05
92162	TMEM88	887	102.667	381	107.32	360.554	1.7483	Up	7.2765e-22	1.35434e-20
221079	ARL5B	3589	102.333	743	106.697	706.466	2.7271	Up	1.59519e-18	2.4616e-17
57464	FAM40B	5115	102.333	357	106.553	337.837	1.66475	Up	3.4803e-18	5.28802e-17
130399	ACVR1C	8892	101.667	255.667	106.045	242.55	1.1936	Up	1.60432e-09	1.36146e-08
65983	GRAMD3	2977	101.667	506	105.894	478.975	2.17734	Up	3.58438e-32	9.78411e-31
3809	KIR2DS4	1586	101.667	360.667	106.174	341.722	1.6864	Up	5.89161e-20	9.97696e-19
1193	CLIC2	2702	101	255.667	105.867	242.634	1.19652	Up	1.21228e-09	1.03863e-08
4128	MAOA	5438	101	439.667	106.108	417.192	1.97517	Up	1.47601e-21	2.72561e-20
55509	BATF3	992	100.667	546.333	105.201	518.478	2.30114	Up	4.7032e-41	1.67602e-39
79056	PRRG4	5538	99.6667	302	103.873	285.612	1.45923	Up	1.79656e-13	2.11136e-12
100132341	KIAA0664L3	1789	98.3333	445.333	102.659	422.87	2.04235	Up	5.52021e-21	9.92052e-20
3624	INHBA	2175	98	2257.67	101.959	2143.35	4.3938	Up	3.85488e-197	1.24818e-194
130367	SGPP2	1200	98	518	102.098	492.249	2.26943	Up	3.80325e-12	4.02848e-11
126068	ZNF441	4470	97	274.333	101.387	260.511	1.36147	Up	0.000248031	0.00105218
3770	KCNJ14	2851	96.3333	231	100.403	218.367	1.12095	Up	3.32404e-06	1.9196e-05
4747	NEFL	3854	95.6667	290.333	100.04	275.349	1.46068	Up	5.95446e-06	3.32515e-05
90102	PHLDB2	6144	94	346	98.3361	328.153	1.73857	Up	2.23615e-20	3.88482e-19
25819	CCRN4L	1971	93.6667	239.667	97.9113	227.561	1.2167	Up	1.98186e-09	1.67278e-08
100133991	LOC100133991	1260	93.3333	235.333	97.5498	222.869	1.19199	Up	4.48735e-09	3.66562e-08
348938	NIPAL4	3297	93.3333	2044	97.4764	1937.74	4.31318	Up	4.61059e-186	1.41946e-183
182	JAG1	5988	93	221	97.1589	209.832	1.11082	Up	7.70741e-08	5.52251e-07
4914	NTRK1	2663	93	558.333	97.1009	529.393	2.44678	Up	1.73294e-45	6.79428e-44
57522	SRGAP1	8475	93	291.333	96.9464	276.136	1.51012	Up	1.07997e-14	1.38631e-13
7357	UGCG	1637	93	245	96.8838	232.915	1.26548	Up	6.01139e-09	4.8494e-08
100507501	LOC100507501	2093	92	273	96.3887	258.588	1.42372	Up	5.12153e-13	5.8363e-12
2157	F8	9048	91.6667	269.333	96.0496	256.233	1.41561	Up	9.40722e-10	8.15264e-09
160335	TMTC2	4855	91.6667	244.667	95.9414	231.419	1.27028	Up	2.98962e-10	2.70188e-09
4313	MMP2	3549	91.3333	243.667	95.6841	230.397	1.26777	Up	1.05008e-07	7.41654e-07
100288069	LOC100288069	1371	91	209.667	94.6653	199.532	1.07572	Up	0.00146616	0.00534649
5730	PTGDS	837	91	345	95.1674	327.16	1.78146	Up	4.36353e-21	7.90232e-20
388591	RNF207	3987	91	352.667	94.9935	334.617	1.81661	Up	5.84544e-22	1.09449e-20
7292	TNFSF4	3493	90.6667	271	94.88	257.137	1.43836	Up	4.20302e-13	4.80711e-12
84969	TOX2	2558	89.6667	444	93.9028	420.838	2.16402	Up	3.95283e-33	1.10963e-31
64108	RTP4	1027	89.3333	257.667	93.6796	245.285	1.38865	Up	4.18052e-07	2.72321e-06
773	CACNA1A	8646	88.6667	291	92.7672	277.493	1.58077	Up	4.43706e-06	2.52649e-05
57282	SLC4A10	5717	85.3333	235	89.3952	223.503	1.32203	Up	8.02089e-07	5.05308e-06
10563	CXCL13	1219	85	260	88.8947	248.112	1.48082	Up	0.00014757	0.000652086
113230	LOC113230	1329	84	240.667	88.0225	228.483	1.37614	Up	2.24797e-11	2.2337e-10
152485	ZNF827	4197	84	207.667	87.6625	197.361	1.1708	Up	0.000228157	0.000974924
7148	TNXB	13143	83.6667	212.333	87.4594	202.077	1.20822	Up	9.78242e-05	0.00044852
23034	SAMD4A	6839	83.3333	587.333	87.084	556.816	2.67672	Up	2.18362e-53	1.0515e-51
4137	MAPT	6816	81.6667	261	85.2879	247.746	1.53845	Up	4.5484e-14	5.57201e-13
2786	GNG4	5123	81	2814	84.6258	2665.4	4.97711	Up	5.7665e-47	2.37489e-45
375248	ANKRD36	6269	80.6667	187.333	84.2728	177.511	1.07477	Up	0.000405005	0.00165491
55971	BAIAP2L1	3682	79.3333	209.667	82.7742	199.168	1.26673	Up	3.94396e-09	3.24573e-08
221322	C6orf170	5132	79.3333	184	82.8561	174.955	1.07831	Up	1.12678e-06	6.96598e-06
375287	RBM43	3914	79.3333	262.333	82.707	248.513	1.58724	Up	1.29851e-06	7.94181e-06
5754	PTK7	4273	78.3333	193.667	81.8356	183.961	1.1686	Up	9.65748e-08	6.85441e-07
25825	BACE2	2993	78	290	81.5266	275.018	1.75418	Up	2.32208e-18	3.56279e-17
129607	CMPK2	3014	77.3333	935	80.7317	891.678	3.46532	Up	1.47617e-10	1.37581e-09
55540	IL17RB	2072	77	193.333	80.3562	183.519	1.19145	Up	6.12368e-08	4.44712e-07
84102	SLC41A2	3548	76.6667	239	80.133	227.266	1.50391	Up	8.06778e-13	9.00255e-12
161725	OTUD7A	3042	76	380.333	79.6494	362.994	2.18821	Up	0.000945546	0.00358952
11240	PADI2	4363	76	429	79.5676	407.276	2.35576	Up	2.52058e-09	2.10759e-08
10537	UBD	1006	75.6667	570	78.9542	543.117	2.78218	Up	1.74999e-08	1.34857e-07
6753	SSTR3	2123	74	330	77.2523	313.526	2.02093	Up	1.75077e-12	1.90385e-11
4324	MMP15	4456	72.6667	165.667	75.9136	157.014	1.04846	Up	4.88077e-06	2.7617e-05
57476	GRAMD1B	2761	72.3333	299.667	75.5984	283.591	1.90738	Up	2.99107e-21	5.44306e-20
5074	PAWR	1967	72.3333	175.667	75.5019	166.361	1.13973	Up	0.000559574	0.00223069
100287177	LOC100287177	960	72	201	75.2762	191.015	1.34342	Up	1.08228e-09	9.31493e-09
9966	TNFSF15	6705	72	216	75.2376	204.402	1.44188	Up	2.61534e-11	2.57827e-10
43	ACHE	2978	71.6667	386.333	74.8205	368.108	2.29862	Up	1.60937e-11	1.61798e-10
729234	LOC729234	852	71.3333	215	74.744	204.329	1.45087	Up	2.246e-11	2.23292e-10
84962	JUB	4236	70.6667	168.333	73.7197	159.534	1.11374	Up	1.30992e-06	8.00007e-06
85458	DIXDC1	5899	70	233.333	72.9496	221.028	1.59926	Up	8.75748e-14	1.05157e-12
27289	RND1	1665	70	325	73.1357	308.351	2.07593	Up	2.41577e-25	5.16721e-24
4734	NEDD4	7019	69	253.667	71.9932	240.39	1.73944	Up	1.59821e-16	2.27038e-15
3645	INSRR	4193	68.3333	288.667	71.3481	273.952	1.94097	Up	3.50342e-21	6.36308e-20
84911	ZNF382	2844	68.3333	190.667	71.1009	181.002	1.34807	Up	2.47167e-09	2.07038e-08
314	AOC2	2681	66.6667	150.667	69.6911	142.702	1.03396	Up	1.36576e-05	7.22301e-05
1440	CSF3	1769	66.6667	38434	69.6285	36489.4	9.03358	Up	0	0
440300	LOC440300	7771	66.6667	159.667	69.8063	151.721	1.11999	Up	1.85125e-06	1.10756e-05
10787	NCKAP1	4637	66.3333	176.333	69.1318	167.711	1.27856	Up	1.22504e-07	8.58445e-07
768096	HAR1A	2794	65.6667	159.667	68.8607	151.232	1.13501	Up	1.74048e-05	9.04434e-05
51134	CCDC41	3235	65.3333	147.667	68.2442	139.797	1.03455	Up	0.000284491	0.00119151
6324	SCN1B	1463	65.3333	743	68.2782	705.12	3.36837	Up	7.61547e-84	6.35638e-82
641	BLM	4528	65	346	68.0913	327.854	2.26751	Up	4.21298e-21	7.63704e-20
79870	BAALC	2859	64.6667	1935.67	67.6656	1836.29	4.76222	Up	2.92269e-169	7.22213e-167
646329	LOC646329	2228	64	658	66.6977	624.395	3.22675	Up	4.39764e-36	1.35612e-34
4776	NFATC4	5672	64	144.333	66.8182	136.911	1.03492	Up	2.02179e-05	0.000103883
91543	RSAD2	3512	64	1108	66.8676	1055.21	3.98009	Up	3.33733e-15	4.38594e-14
3386	ICAM4	1501	63.6667	371.667	66.5293	352.583	2.4059	Up	2.80528e-34	8.20609e-33
339942	C3orf47	2211	62.6667	145.333	65.841	137.975	1.06735	Up	5.1616e-05	0.000247409
730249	IRG1	2111	62	615	64.7217	581.471	3.16739	Up	1.40574e-25	3.03796e-24
93145	OLFM2	1899	61	176.333	63.6355	167.408	1.39547	Up	2.4733e-09	2.07083e-08
346389	MACC1	9167	60.3333	139	63.1828	131.523	1.05771	Up	1.6854e-05	8.78483e-05
153443	SRFBP1	2836	60	196.667	62.5718	186.884	1.57856	Up	5.46506e-12	5.70823e-11
27075	TSPAN13	1912	60	161.667	62.4096	152.984	1.29354	Up	6.81214e-08	4.90725e-07
51276	ZNF571	2291	59.3333	134.333	61.9606	127.697	1.0433	Up	3.20993e-05	0.000159477
3664	IRF6	4505	59	155.667	61.6316	147.394	1.25794	Up	1.88633e-07	1.28539e-06
162515	SLC16A11	1803	58.6667	208	61.5768	197.463	1.68113	Up	2.69431e-05	0.000135655
51127	TRIM17	2085	58.6667	133.667	61.1187	126.883	1.05381	Up	2.9399e-05	0.000147118
7220	TRPC1	4179	58.6667	150.667	61.5096	142.769	1.2148	Up	5.48686e-07	3.52767e-06
221756	MGC39372	1272	58.3333	547.667	60.9124	519.695	3.09286	Up	2.64032e-62	1.5257e-60
150946	FAM59B	5169	57.3333	129.667	60.0356	122.957	1.03427	Up	4.31886e-05	0.000209907
3434	IFIT1	4631	56.6667	668.333	59.1202	640.841	3.43824	Up	0.0023125	0.00800235
30846	EHD2	3601	56	132.333	58.5493	125.393	1.09873	Up	1.42445e-05	7.50596e-05
54435	HCG4	2083	56	174.333	58.6436	165.263	1.49472	Up	2.8111e-10	2.54544e-09
10964	IFI44L	5889	55.6667	2399.33	58.2495	2292	5.29822	Up	8.91809e-08	6.35604e-07
55620	STAP2	1557	55.6667	150	58.1167	142.217	1.29107	Up	1.6423e-07	1.12893e-06
83417	FCRL4	3459	55.3333	358	57.9993	338.377	2.54452	Up	2.44719e-22	4.66108e-21
7083	TK1	1616	55	183	57.5064	173.765	1.59534	Up	1.28753e-11	1.30631e-10
402665	IGLON5	3100	54.6667	160.667	57.3852	152.606	1.41106	Up	5.69472e-09	4.6078e-08
79369	B3GNT4	1554	54	159.333	56.5571	151.367	1.42027	Up	5.75965e-09	4.65631e-08
10979	FERMT2	3372	54	315.667	56.4134	298.875	2.40543	Up	1.19279e-26	2.67949e-25
84918	LRP11	3618	53.3333	171.667	55.6524	162.52	1.5461	Up	9.87179e-07	6.15104e-06
220930	ZEB1-AS1	2232	53.3333	158.667	55.8711	150.941	1.43381	Up	1.72992e-07	1.18526e-06
55609	ZNF280C	4695	53.3333	127	55.6764	120.41	1.11282	Up	1.69859e-05	8.84379e-05
688	KLF5	3350	52.6667	347.667	54.9966	328.867	2.58009	Up	1.27727e-21	2.36559e-20
3321	IGSF3	7253	52	135.333	54.3447	128.606	1.24274	Up	1.2177e-06	7.49295e-06
83943	IMMP2L	1539	52	132	54.2597	125.171	1.20595	Up	2.86763e-06	1.67457e-05
8645	KCNK5	3800	51.6667	433	53.8911	410.533	2.92938	Up	1.03351e-49	4.57768e-48
87769	A2LD1	2678	51	120.333	53.3265	113.668	1.0919	Up	3.232e-05	0.000160489
144577	C12orf66	2620	51	117.333	53.2971	111.425	1.06395	Up	6.3569e-05	0.000299505
2700	GJA3	5219	50.3333	573	52.5655	543.29	3.36953	Up	1.16344e-71	8.06248e-70
7134	TNNC1	705	50.3333	130.667	52.6737	123.861	1.23357	Up	1.87447e-06	1.12038e-05
952	CD38	1494	49.3333	217.333	51.5203	207.147	2.00744	Up	6.67137e-08	4.81573e-07
25945	PVRL3	5265	48.3333	146.333	50.4342	138.748	1.45999	Up	9.74217e-09	7.70998e-08
9456	HOMER1	4312	48	116	50.0086	110.302	1.14121	Up	2.59422e-05	0.000130931
56265	CPXM1	2409	47	829.667	49.0035	786.145	4.00384	Up	1.2464e-80	9.96058e-79
5321	PLA2G4A	2940	47	290.667	49.1109	276.318	2.49222	Up	2.69816e-30	6.77425e-29
27151	CPAMD8	5996	46	165	48.211	156.706	1.70062	Up	7.9352e-12	8.17461e-11
8038	ADAM12	6093	45.6667	111	47.5319	105.272	1.14716	Up	3.34088e-05	0.000165589
151	ADRA2B	3288	45.3333	237.333	47.2662	224.8	2.24976	Up	1.0709e-22	2.07979e-21
91937	TIMD4	1374	45.3333	155.667	47.4578	147.535	1.63634	Up	9.55188e-11	9.06439e-10
3485	IGFBP2	1439	45	187.667	46.9743	178.669	1.92735	Up	1.29013e-10	1.20721e-09
100131733	LOC100131733	978	45	117.333	47.1163	111.567	1.24361	Up	4.78787e-06	2.71322e-05
9331	B4GALT6	4814	44.6667	152	46.5029	144.05	1.63117	Up	1.94714e-10	1.7978e-09
[truncated: 375 more rows]
