# Supplementary material for: Pro- and anti-inflammatory responses of peripheral blood mononuclear cells induced by Staphylococcus aureus and Pseudomonas aeruginosa phages
Source: Sci Rep. 2017 Aug 14;7:8004. doi: 10.1038/s41598-017-08336-9 (PMC5556114; doi:10.1038/s41598-017-08336-9)
Supplement: Supplementary file 3 — Supplementary Table S3 [file 41598_2017_8336_MOESM3_ESM.xlsx]

## Sheet: Control-VS-LBR19.GeneDiffExpFil
Table S3: Differentential gene expression of PBMCs stimulated for 20 h with P. aeruginosa phage PNM.
geneID	Symbol	length	ReadsMeanControl	ReadsMeanPNM	baseMeanControl	baseMeanPNM	log2Ratio(PNM/Control)	Up-Down-Regulation(PNM/Control)	P-value	FDR
2	A2M	4678	168.00	3.33	163.09	3.39	-5.59	Down	1.23E-22	5.79E-21
53947	A4GALT	2106	451.33	1023.00	438.60	1048.05	1.26	Up	4.83E-04	4.42E-03
15	AANAT	1935	15.67	48.33	15.13	49.25	1.70	Up	3.64E-04	3.41E-03
9625	AATK	5327	912.33	404.00	885.72	412.35	-1.10	Down	5.91E-15	1.85E-13
19	ABCA1	10515	2828.00	6209.33	2742.77	6337.60	1.21	Up	7.91E-25	4.23E-23
8714	ABCC3	5183	2112.67	380.00	2050.36	388.16	-2.40	Down	3.08E-72	6.34E-70
27	ABL2	12244	799.33	1826.00	774.71	1867.53	1.27	Up	1.10E-17	4.09E-16
26	ABP1	2503	268.00	16.67	260.54	17.01	-3.94	Down	1.07E-16	3.73E-15
25841	ABTB2	4919	385.67	2108.33	373.78	2156.69	2.53	Up	2.01E-36	1.67E-34
43	ACHE	2978	71.67	289.67	69.46	296.38	2.09	Up	4.58E-18	1.72E-16
48	ACO1	3561	403.00	800.67	390.95	817.35	1.06	Up	8.37E-14	2.44E-12
26027	ACOT11	3181	37.33	11.33	36.16	11.59	-1.64	Down	1.00E-03	8.40E-03
54	ACP5	1663	10684.67	2804.67	10378.28	2861.37	-1.86	Down	1.33E-12	3.57E-11
2180	ACSL1	3822	2160.00	11378.00	2094.26	11616.34	2.47	Up	2.14E-98	8.00E-96
51703	ACSL5	3399	3191.00	11581.00	3092.58	11850.71	1.94	Up	3.16E-16	1.06E-14
100	ADA	1566	3765.33	12264.00	3656.42	12524.96	1.78	Up	5.21E-55	7.68E-53
161931	ADAD2	2322	0.00	11.00	0.00	11.19	13.45	Up	3.87E-04	3.60E-03
10863	ADAM28	3220	891.00	317.33	863.78	323.95	-1.41	Down	1.80E-22	8.34E-21
9510	ADAMTS1	4670	104.00	40.00	100.90	40.98	-1.30	Down	1.04E-05	1.36E-04
140766	ADAMTS14	5269	104.33	578.00	101.11	590.61	2.55	Up	1.03E-47	1.31E-45
9509	ADAMTS2	6772	10.33	34.00	9.97	34.71	1.80	Up	5.43E-04	4.88E-03
54507	ADAMTSL4	4209	2113.33	659.00	2051.83	671.03	-1.61	Down	1.03E-08	2.04E-07
55803	ADAP2	2757	1865.00	396.00	1811.68	403.88	-2.17	Down	3.05E-19	1.20E-17
115	ADCY9	7741	702.33	1640.00	680.54	1675.70	1.30	Up	3.88E-24	2.00E-22
79924	ADM2	4273	144.67	388.33	140.11	396.64	1.50	Up	5.53E-17	1.97E-15
135	ADORA2A	2590	4203.00	18243.33	4077.50	18646.84	2.19	Up	1.50E-81	3.79E-79
140	ADORA3	2261	72.33	3.33	70.34	3.38	-4.38	Down	5.69E-10	1.26E-08
84803	AGPAT9	2727	402.33	92.00	389.86	94.11	-2.05	Down	4.81E-27	2.85E-25
375790	AGRN	7343	2192.67	6713.67	2127.59	6856.24	1.69	Up	2.88E-31	2.00E-29
57491	AHRR	5676	10639.67	3790.00	10310.45	3871.95	-1.41	Down	6.73E-36	5.48E-34
199	AIF1	1491	1335.00	273.67	1297.86	278.68	-2.22	Down	2.62E-07	4.39E-06
205	AK4	6998	410.33	1330.33	398.13	1360.23	1.77	Up	3.41E-34	2.59E-32
11217	AKAP2	7016	6.67	29.00	6.45	29.68	2.20	Up	1.02E-03	8.53E-03
1645	AKR1C1	1384	136.00	41.00	132.00	42.03	-1.65	Down	1.80E-09	3.84E-08
214	ALCAM	4923	1716.33	548.00	1663.63	560.28	-1.57	Down	1.95E-33	1.45E-31
8854	ALDH1A2	3703	415.67	22.00	402.39	22.51	-4.16	Down	4.31E-32	3.06E-30
160428	ALDH1L2	7555	13.00	38.00	12.64	38.77	1.62	Up	7.21E-04	6.30E-03
217	ALDH2	2076	2783.00	1234.67	2702.18	1260.26	-1.10	Down	6.24E-14	1.84E-12
238	ALK	6267	14.33	0.67	13.89	0.68	-4.34	Down	1.93E-04	1.93E-03
240	ALOX5	2581	5190.33	2089.00	5039.01	2127.81	-1.24	Down	1.11E-09	2.40E-08
115701	ALPK2	7303	138.00	375.67	133.89	383.17	1.52	Up	2.03E-12	5.40E-11
272	AMPD3	4473	2420.00	7134.00	2348.46	7290.26	1.63	Up	1.33E-45	1.58E-43
283	ANG	1222	207.00	37.67	201.11	38.38	-2.39	Down	5.86E-10	1.29E-08
65124	ANKRD57	4681	447.33	1096.67	433.25	1120.90	1.37	Up	1.84E-23	9.18E-22
306	ANXA3	1634	3.67	34.67	3.58	35.44	3.31	Up	9.37E-08	1.66E-06
10307	APBB3	2167	10717.33	3558.67	10389.09	3635.92	-1.51	Down	1.01E-40	9.72E-39
341	APOC1	464	50.33	6.67	48.88	6.76	-2.85	Down	1.61E-08	3.10E-07
348	APOE	1223	1342.67	132.67	1303.93	135.76	-3.26	Down	7.24E-23	3.48E-21
80832	APOL4	3417	215.33	100.33	208.84	102.66	-1.02	Down	2.09E-05	2.58E-04
363	AQP6	2654	43.33	95.00	41.99	96.97	1.21	Up	4.67E-05	5.40E-04
366	AQP9	3033	10870.00	22196.33	10538.58	22679.14	1.11	Up	1.26E-23	6.33E-22
93663	ARHGAP18	3503	1247.00	303.67	1210.40	309.65	-1.97	Down	5.03E-42	5.14E-40
57514	ARHGAP31	8096	1167.67	2260.67	1131.08	2310.05	1.03	Up	2.91E-17	1.06E-15
395	ARHGAP6	5118	435.00	109.33	421.51	111.75	-1.92	Down	1.44E-25	8.04E-24
55160	ARHGEF10L	4502	1091.00	2933.67	1058.82	2995.98	1.50	Up	3.42E-35	2.68E-33
9828	ARHGEF17	7830	59.00	172.00	57.21	175.52	1.62	Up	2.65E-11	6.52E-10
10124	ARL4A	3212	280.67	724.33	272.13	742.25	1.45	Up	4.80E-04	4.39E-03
221079	ARL5B	3589	102.33	472.33	99.08	482.36	2.28	Up	3.70E-36	3.05E-34
9915	ARNT2	6576	312.33	1530.33	302.88	1564.31	2.37	Up	2.06E-65	3.81E-63
56938	ARNTL2	7411	211.67	581.33	205.15	594.16	1.53	Up	9.11E-22	4.05E-20
22901	ARSG	2785	275.33	67.67	267.46	68.98	-1.96	Down	4.88E-14	1.44E-12
9048	ARTN	1961	12.00	58.33	11.61	59.77	2.36	Up	4.82E-06	6.60E-05
432	ASGR1	1519	123.00	51.33	119.36	52.50	-1.19	Down	1.22E-05	1.56E-04
433	ASGR2	1544	30.67	2.00	29.75	2.03	-3.88	Down	1.32E-07	2.29E-06
80150	ASRGL1	2424	421.33	129.00	408.65	131.92	-1.63	Down	1.26E-19	5.04E-18
445	ASS1	1863	10.67	116.00	10.37	118.39	3.51	Up	8.70E-23	4.17E-21
467	ATF3	2400	831.33	2425.67	806.80	2475.20	1.62	Up	4.88E-21	2.09E-19
84913	ATOH8	5873	22.33	584.33	21.64	594.33	4.78	Up	2.41E-07	4.08E-06
23120	ATP10B	7582	2.33	29.67	2.23	30.38	3.77	Up	7.63E-07	1.19E-05
79572	ATP13A3	7384	7233.00	16541.33	7009.21	16902.44	1.27	Up	4.13E-30	2.74E-28
23439	ATP1B4	4773	93.33	251.00	90.47	256.53	1.50	Up	4.50E-13	1.24E-11
79895	ATP8B4	5804	1724.00	737.67	1671.02	754.04	-1.15	Down	1.59E-19	6.35E-18
60370	AVPI1	1422	1033.00	340.67	1003.00	347.65	-1.53	Down	9.50E-22	4.20E-20
93010	B3GNT7	3641	408.00	1565.67	395.69	1602.08	2.02	Up	2.74E-16	9.27E-15
374383	B7H6	6382	18.67	312.00	18.10	318.64	4.14	Up	1.25E-59	2.10E-57
79870	BAALC	2859	64.67	1265.67	62.78	1294.02	4.37	Up	4.23E-147	3.60E-144
575	BAI1	5535	1448.00	4163.33	1403.22	4258.15	1.60	Up	1.67E-24	8.86E-23
10409	BASP1	1902	9560.00	25692.00	9277.28	26244.24	1.50	Up	1.78E-41	1.76E-39
55509	BATF3	992	100.67	386.00	97.63	394.39	2.01	Up	1.36E-26	7.84E-25
586	BCAT1	9682	932.00	4393.67	904.05	4490.06	2.31	Up	9.30E-80	2.20E-77
597	BCL2A1	955	590.33	4043.00	572.38	4134.44	2.85	Up	3.29E-67	6.22E-65
8553	BHLHE40	3061	10170.33	22355.00	9863.63	22831.77	1.21	Up	6.34E-28	3.85E-26
641	BLM	4528	65.00	170.67	63.16	173.83	1.46	Up	3.45E-04	3.26E-03
654	BMP6	3105	399.33	2726.00	386.85	2790.07	2.85	Up	3.30E-18	1.25E-16
10950	BTG3	1596	642.67	1461.33	623.22	1494.85	1.26	Up	1.72E-15	5.51E-14
54777	C10orf92	8293	2.00	22.33	1.92	22.86	3.57	Up	9.07E-06	1.19E-04
387763	C11orf96	1361	43.67	3446.33	42.45	3523.93	6.38	Up	3.10E-223	5.80E-220
120939	C12orf59	2800	84.00	25.00	81.63	25.42	-1.68	Down	1.30E-04	1.35E-03
283416	C12orf61	1684	36.33	98.67	35.31	100.85	1.51	Up	5.60E-07	8.97E-06
283487	C13orf29	6322	14.67	55.00	14.21	56.10	1.98	Up	2.41E-06	3.47E-05
348110	C15orf38	2128	44.33	4.67	43.10	4.75	-3.18	Down	2.33E-08	4.41E-07
84419	C15orf48	953	1284.67	2771.33	1246.04	2833.25	1.19	Up	6.66E-23	3.21E-21
404550	C16orf74	899	164.00	71.33	159.30	72.79	-1.13	Down	2.45E-06	3.52E-05
284185	C17orf55	2970	25.33	4.33	24.63	4.39	-2.49	Down	2.58E-04	2.52E-03
339210	C17orf67	2043	891.00	296.00	863.07	303.07	-1.51	Down	6.50E-16	2.14E-14
374872	C19orf35	2570	383.33	181.33	372.30	184.90	-1.01	Down	6.65E-07	1.06E-05
199675	C19orf59	1326	1692.33	8387.33	1641.08	8563.44	2.38	Up	2.32E-90	7.24E-88
200197	C1orf126	6979	62.00	8.67	60.24	8.81	-2.77	Down	8.44E-10	1.84E-08
128346	C1orf162	946	1098.67	510.67	1067.12	521.34	-1.03	Down	3.14E-08	5.84E-07
10485	C1orf61	879	6.33	29.67	6.19	30.34	2.29	Up	9.93E-05	1.06E-03
712	C1QA	1098	59.33	13.67	57.68	13.96	-2.05	Down	1.12E-03	9.23E-03
714	C1QC	1205	164.33	45.00	159.86	45.89	-1.80	Down	8.66E-05	9.38E-04
114897	C1QTNF1	3006	327.00	7794.33	317.43	7968.32	4.65	Up	6.78E-238	2.12E-234
140706	C20orf160	2532	32.00	1094.00	30.98	1116.82	5.17	Up	6.26E-165	6.51E-162
56911	C21orf7	1997	1516.67	425.00	1470.44	434.53	-1.76	Down	4.10E-39	3.80E-37
646023	C22orf45	2568	45.00	170.00	43.52	174.05	2.00	Up	2.96E-09	6.16E-08
145741	C2CD4A	3461	9.67	87.00	9.41	89.21	3.25	Up	1.22E-06	1.85E-05
388125	C2CD4B	1576	11.67	305.00	11.38	312.29	4.78	Up	8.75E-24	4.44E-22
718	C3	5101	1404.33	17140.00	1362.55	17537.84	3.69	Up	3.89E-37	3.37E-35
140947	C5orf20	3144	59.33	14.00	57.56	14.23	-2.02	Down	2.49E-04	2.44E-03
84418	C5orf32	926	634.00	1238.67	615.40	1265.86	1.04	Up	2.43E-15	7.74E-14
84830	C6orf105	1866	338.00	705.67	327.66	720.10	1.14	Up	1.65E-11	4.15E-10
157556	C8orf56	496	1.33	86.00	1.29	88.10	6.10	Up	1.19E-17	4.41E-16
91283	C9orf30	1895	527.33	1509.67	511.30	1543.39	1.59	Up	1.54E-33	1.15E-31
55848	C9orf46	1020	117.67	301.67	114.06	307.96	1.43	Up	1.17E-13	3.38E-12
84850	C9orf70	730	0.67	15.33	0.65	15.64	4.58	Up	3.88E-05	4.56E-04
771	CA12	3992	26.33	2040.67	25.51	2072.99	6.34	Up	2.19E-06	3.17E-05
91768	CABLES1	5024	526.67	210.33	511.03	214.97	-1.25	Down	1.58E-14	4.82E-13
57010	CABP4	4036	204.67	71.67	198.72	73.23	-1.44	Down	2.42E-10	5.49E-09
773	CACNA1A	8646	88.67	327.33	86.07	334.46	1.96	Up	2.31E-17	8.44E-16
8913	CACNA1G	8264	122.00	35.00	118.48	35.80	-1.73	Down	2.90E-09	6.04E-08
55799	CACNA2D3	3689	6.00	34.00	5.83	34.81	2.58	Up	6.61E-06	8.87E-05
10203	CALCRL	6155	24.67	64.33	23.92	65.79	1.46	Up	6.50E-05	7.25E-04
8536	CAMK1	1500	3895.33	208.00	3780.05	212.40	-4.15	Down	5.69E-58	9.10E-56
57172	CAMK1G	2507	2.67	33.00	2.57	33.63	3.71	Up	3.05E-08	5.68E-07
64170	CARD9	2147	268.00	76.00	260.84	77.45	-1.75	Down	5.49E-04	4.93E-03
838	CASP5	1488	39.00	189.00	37.90	192.82	2.35	Up	2.17E-20	8.99E-19
875	CBS	2609	41.00	193.00	39.73	196.91	2.31	Up	3.32E-20	1.37E-18
387885	CCDC42B	1514	68.33	19.00	66.37	19.47	-1.77	Down	3.06E-06	4.33E-05
6361	CCL17	615	20.00	2.00	19.41	2.03	-3.26	Down	1.23E-04	1.29E-03
6362	CCL18	793	6.33	56.67	6.14	58.01	3.24	Up	2.08E-11	5.16E-10
6363	CCL19	684	2.67	51.00	2.59	52.07	4.33	Up	9.16E-14	2.66E-12
6364	CCL20	851	134.67	2901.67	130.65	2971.68	4.51	Up	4.32E-21	1.85E-19
6367	CCL22	2933	44668.00	15226.00	43351.96	15544.95	-1.48	Down	1.17E-40	1.12E-38
6368	CCL23	641	4.33	33.33	4.21	33.94	3.01	Up	7.90E-07	1.23E-05
6369	CCL24	360	3266.67	86.33	3166.41	88.16	-5.17	Down	1.11E-67	2.12E-65
6348	CCL3	813	1296.67	28238.67	1256.26	28886.40	4.52	Up	4.57E-61	7.77E-59
6349	CCL3L1	804	23.00	725.00	22.34	742.11	5.05	Up	4.35E-37	3.76E-35
414062	CCL3L3	780	10.67	406.00	10.36	415.84	5.33	Up	1.02E-22	4.83E-21
6351	CCL4	667	775.67	4338.67	752.16	4436.42	2.56	Up	1.83E-63	3.21E-61
6354	CCL7	815	894.00	152.67	867.46	155.42	-2.48	Down	2.02E-52	2.82E-50
595	CCND1	4304	151.33	334.67	146.92	341.12	1.22	Up	2.65E-05	3.22E-04
9134	CCNE2	2739	60.00	367.33	58.17	376.68	2.70	Up	1.21E-05	1.55E-04
1230	CCR1	2690	6596.00	2370.33	6397.00	2413.63	-1.41	Down	1.46E-13	4.19E-12
729230	CCR2	2689	1462.33	122.00	1417.07	124.50	-3.51	Down	1.69E-46	2.11E-44
1234	CCR5	3686	4674.33	1913.67	4531.78	1952.46	-1.21	Down	1.77E-25	9.84E-24
9034	CCRL2	1745	1382.00	4240.67	1340.47	4333.85	1.69	Up	5.83E-46	7.09E-44
9398	CD101	3563	2884.00	174.00	2799.36	177.24	-3.98	Down	1.21E-120	7.11E-118
135228	CD109	9464	567.00	97.33	549.64	99.28	-2.47	Down	1.65E-43	1.83E-41
9332	CD163	4190	6228.00	1435.67	6050.93	1461.23	-2.05	Down	8.46E-11	1.98E-09
283316	CD163L1	4598	92.33	13.33	89.55	13.54	-2.73	Down	2.71E-13	7.60E-12
4064	CD180	2725	340.33	154.00	330.27	157.26	-1.07	Down	4.38E-09	9.01E-08
911	CD1C	2592	95.33	34.67	92.60	35.45	-1.39	Down	8.21E-06	1.09E-04
4345	CD200	2301	126.33	245.00	122.35	250.27	1.03	Up	2.20E-07	3.73E-06
29126	CD274	3691	295.00	5141.00	285.82	5251.78	4.20	Up	3.70E-212	5.77E-209
342510	CD300E	3525	67421.00	29270.33	65384.98	29817.74	-1.13	Down	3.01E-11	7.34E-10
124599	CD300LB	2326	588.67	29.67	572.01	30.16	-4.25	Down	7.54E-31	5.15E-29
947	CD34	2816	51.00	18.67	49.50	19.03	-1.38	Down	9.04E-04	7.67E-03
948	CD36	4727	533.00	26.00	516.92	26.57	-4.28	Down	2.57E-45	2.99E-43
952	CD38	1494	49.33	121.33	47.82	123.87	1.37	Up	4.60E-07	7.45E-06
962	CD48	1537	4471.33	9601.33	4338.30	9815.23	1.18	Up	1.07E-25	5.97E-24
1043	CD52	523	2561.67	1148.33	2485.69	1173.31	-1.08	Down	4.08E-19	1.60E-17
941	CD80	2757	106.33	318.33	102.79	325.53	1.66	Up	9.94E-12	2.54E-10
3732	CD82	1715	10108.00	28266.00	9808.40	28876.53	1.56	Up	1.63E-44	1.87E-42
9308	CD83	2478	7406.67	17474.00	7182.05	17849.13	1.31	Up	3.85E-32	2.75E-30
942	CD86	2790	5196.00	1799.00	5041.19	1836.28	-1.46	Down	1.07E-35	8.58E-34
928	CD9	1321	1623.00	108.33	1574.71	110.60	-3.83	Down	4.72E-103	2.05E-100
22918	CD93	6701	6520.33	23615.67	6327.95	24068.63	1.93	Up	3.03E-08	5.64E-07
991	CDC20	1697	64.00	22.67	62.07	23.13	-1.42	Down	1.45E-04	1.49E-03
10435	CDC42EP2	2043	2425.33	8347.67	2353.72	8533.28	1.86	Up	4.06E-58	6.56E-56
10602	CDC42EP3	5715	2078.33	4775.33	2013.79	4882.98	1.28	Up	1.88E-22	8.70E-21
148170	CDC42EP5	917	0.00	10.67	0.00	10.87	13.41	Up	7.10E-04	6.22E-03
983	CDK1	1923	18.33	102.00	17.75	104.26	2.55	Up	4.75E-14	1.41E-12
1030	CDKN2B	4001	181.67	924.67	176.12	943.25	2.42	Up	2.34E-23	1.16E-21
1050	CEBPA	2591	1787.00	536.00	1735.02	547.45	-1.66	Down	2.68E-12	7.13E-11
1053	CEBPE	1550	116.33	40.33	112.86	41.10	-1.46	Down	1.39E-06	2.09E-05
9662	CEP135	5760	681.33	1567.67	660.00	1601.77	1.28	Up	3.45E-23	1.70E-21
1066	CES1	2027	2820.33	26434.00	2736.44	27055.45	3.31	Up	1.70E-24	8.98E-23
51716	CES1P1	2259	28.33	789.33	27.47	808.53	4.88	Up	9.82E-20	3.96E-18
390732	CES1P2	1595	0.67	29.67	0.64	30.36	5.58	Up	3.83E-10	8.56E-09
629	CFB	2646	15.33	377.00	14.82	384.63	4.70	Up	4.77E-25	2.58E-23
1675	CFD	1173	180.67	45.33	175.76	46.14	-1.93	Down	1.51E-04	1.55E-03
5199	CFP	1785	2824.00	6646.33	2744.19	6775.95	1.30	Up	6.70E-06	8.98E-05
9023	CH25H	1378	39.67	114.33	38.30	117.07	1.61	Up	1.01E-04	1.08E-03
79094	CHAC1	1578	34.00	351.00	33.02	358.44	3.44	Up	1.50E-52	2.11E-50
1116	CHI3L1	1867	186.33	536.67	180.26	550.05	1.61	Up	7.02E-04	6.16E-03
8973	CHRNA6	2400	8.67	31.00	8.39	31.75	1.92	Up	5.12E-04	4.65E-03
166012	CHST13	1792	75.00	6.67	72.97	6.77	-3.43	Down	3.30E-08	6.12E-07
51363	CHST15	4851	1907.67	4008.67	1851.11	4092.47	1.14	Up	8.95E-23	4.27E-21
23562	CLDN14	1958	2.67	69.67	2.59	71.46	4.78	Up	1.54E-08	2.97E-07
137075	CLDN23	1972	682.00	218.00	661.81	222.58	-1.57	Down	9.34E-24	4.71E-22
1366	CLDN7	2029	175.67	83.00	170.30	84.61	-1.01	Down	1.14E-05	1.47E-04
9080	CLDN9	2139	26.67	3.67	25.80	3.74	-2.79	Down	4.94E-05	5.69E-04
10462	CLEC10A	1788	114.67	0.00	111.46	0.00	-16.77	Down	1.16E-31	8.10E-30
51267	CLEC1A	1791	191.33	25.67	185.47	26.32	-2.82	Down	5.93E-25	3.18E-23
338339	CLEC4D	1973	41.00	110.33	39.83	112.52	1.50	Up	1.84E-07	3.15E-06
26253	CLEC4E	2158	356.33	2176.67	345.93	2222.17	2.68	Up	6.06E-89	1.77E-86
165530	CLEC4F	2486	360.33	17.67	349.57	17.93	-4.28	Down	5.56E-11	1.32E-09
23601	CLEC5A	3524	15544.33	1378.33	15073.80	1406.98	-3.42	Down	7.32E-173	9.13E-170
64581	CLEC7A	2622	4558.33	790.67	4416.66	810.59	-2.45	Down	6.28E-42	6.36E-40
1047	CLGN	2828	5.33	27.33	5.22	27.90	2.42	Up	1.05E-04	1.12E-03
574016	CLLU1OS	686	126.33	56.33	122.37	57.80	-1.08	Down	5.32E-04	4.80E-03
1240	CMKLR1	5496	809.00	173.00	784.45	176.44	-2.15	Down	1.73E-42	1.82E-40
129607	CMPK2	3014	77.33	2099.67	74.94	2138.61	4.83	Up	3.21E-05	3.85E-04
154043	CNKSR3	3277	2.67	18.67	2.56	19.07	2.90	Up	3.67E-04	3.43E-03
1690	COCH	2882	115.00	51.00	111.53	52.20	-1.10	Down	6.89E-05	7.63E-04
1308	COL17A1	5610	1.33	61.33	1.29	62.94	5.61	Up	8.20E-08	1.46E-06
91522	COL23A1	3080	998.67	103.00	971.06	104.70	-3.21	Down	7.93E-13	2.15E-11
256076	COL6A5	9226	147.00	5.33	142.45	5.47	-4.70	Down	6.58E-35	5.09E-33
81035	COLEC12	3134	75.33	1.33	72.96	1.35	-5.76	Down	2.36E-22	1.09E-20
10699	CORIN	4942	106.67	4.33	103.24	4.43	-4.54	Down	1.45E-24	7.72E-23
23406	COTL1	1850	32956.33	15630.67	31987.83	15966.40	-1.00	Down	6.72E-20	2.73E-18
27151	CPAMD8	5996	46.00	188.33	44.71	192.97	2.11	Up	1.31E-06	1.98E-05
1368	CPM	6683	499.33	1354.67	484.18	1385.92	1.52	Up	1.20E-15	3.87E-14
57699	CPNE5	3339	171.33	332.33	166.26	338.81	1.03	Up	4.09E-05	4.77E-04
56265	CPXM1	2409	47.00	163.67	45.51	167.46	1.88	Up	1.98E-13	5.61E-12
8804	CREG1	2048	4373.67	10865.00	4245.97	11114.54	1.39	Up	1.72E-14	5.25E-13
1393	CRHBP	1854	35.00	7.00	33.94	7.19	-2.24	Down	5.65E-05	6.40E-04
83716	CRISPLD2	4607	524.33	215.67	508.82	219.83	-1.21	Down	1.28E-13	3.71E-12
64109	CRLF2	1579	2900.67	981.33	2812.18	1002.05	-1.49	Down	3.33E-34	2.55E-32
8531	CSDA	1976	2035.33	4744.67	1974.22	4845.55	1.30	Up	6.64E-29	4.23E-27
1436	CSF1R	4006	37351.00	4831.00	36233.06	4920.95	-2.88	Down	9.49E-134	6.58E-131
1437	CSF2	800	14.33	372.33	13.92	380.41	4.77	Up	2.87E-78	6.56E-76
1438	CSF2RA	1983	6627.00	2905.00	6428.70	2965.48	-1.12	Down	1.24E-22	5.83E-21
1440	CSF3	1769	66.67	31734.67	64.63	32439.20	8.97	Up	0.00E+00	0.00E+00
1441	CSF3R	3500	2412.33	684.33	2342.87	697.04	-1.75	Down	2.16E-13	6.08E-12
1454	CSNK1E	2820	3281.00	6539.33	3182.21	6686.89	1.07	Up	1.80E-18	6.87E-17
1471	CST3	818	3427.67	1016.00	3329.29	1036.63	-1.68	Down	2.82E-13	7.88E-12
1476	CSTB	940	2841.67	6489.00	2755.79	6633.85	1.27	Up	1.52E-28	9.57E-27
1491	CTH	2140	32.67	78.00	31.62	79.79	1.34	Up	5.19E-05	5.93E-04
56998	CTNNBIP1	2995	704.33	309.33	683.58	315.05	-1.12	Down	6.95E-08	1.25E-06
1512	CTSH	1494	7420.67	20282.00	7202.18	20724.95	1.52	Up	1.90E-42	1.99E-40
1514	CTSL1	1730	28062.00	67444.67	27251.91	68873.50	1.34	Up	1.55E-22	7.23E-21
83992	CTTNBP2	5980	48.00	8.67	46.59	8.87	-2.39	Down	8.59E-07	1.33E-05
2919	CXCL1	1207	20185.33	152398.67	19579.67	156094.85	2.99	Up	1.98E-11	4.94E-10
10563	CXCL13	1219	85.00	187.33	82.49	190.96	1.21	Up	2.11E-04	2.10E-03
58191	CXCL16	2344	32818.67	13355.00	31847.73	13628.16	-1.22	Down	1.42E-28	8.92E-27
2920	CXCL2	1234	11706.00	107070.33	11360.91	109556.82	3.27	Up	4.10E-33	3.00E-31
2921	CXCL3	1166	23881.67	117031.67	23170.62	119725.13	2.37	Up	1.07E-27	6.41E-26
6372	CXCL6	1677	458.00	3674.33	444.10	3768.52	3.09	Up	1.16E-05	1.50E-04
10663	CXCR6	1953	738.33	1432.33	715.57	1464.10	1.03	Up	1.08E-15	3.51E-14
124637	CYB5D1	3760	491.33	1001.00	475.97	1021.96	1.10	Up	8.65E-16	2.83E-14
1536	CYBB	4353	19327.67	5546.67	18738.88	5664.66	-1.73	Down	5.79E-53	8.28E-51
79901	CYBRD1	4390	199.00	71.67	193.26	73.06	-1.40	Down	5.92E-08	1.07E-06
114757	CYGB	2166	44.67	111.67	43.17	114.17	1.40	Up	7.97E-07	1.24E-05
1593	CYP27A1	2388	4772.00	797.00	4630.89	813.36	-2.51	Down	2.85E-64	5.03E-62
1594	CYP27B1	2503	122.33	1022.67	118.58	1043.68	3.14	Up	2.02E-53	2.91E-51
1577	CYP3A5	3330	4.67	135.00	4.49	138.00	4.94	Up	8.43E-36	6.80E-34
747	DAGLA	5761	662.33	204.33	641.59	208.43	-1.62	Down	8.69E-15	2.69E-13
1621	DBH	2812	70.33	218.33	68.12	222.84	1.71	Up	2.09E-14	6.32E-13
285761	DCBLD1	2010	54.67	275.00	53.00	281.31	2.41	Up	7.16E-21	3.04E-19
123879	DCUN1D3	2886	455.67	1102.00	441.51	1126.28	1.35	Up	6.20E-23	3.01E-21
23576	DDAH1	4023	0.67	13.67	0.65	14.01	4.43	Up	1.40E-04	1.45E-03
163486	DENND1B	8388	550.33	221.00	533.81	225.59	-1.24	Down	1.09E-14	3.35E-13
23258	DENND5A	4979	4847.33	10327.33	4696.81	10556.87	1.17	Up	2.38E-25	1.31E-23
1687	DFNA5	2521	834.33	2374.00	810.52	2422.11	1.58	Up	5.83E-16	1.93E-14
8526	DGKE	7784	2008.33	876.00	1945.03	895.50	-1.12	Down	3.52E-11	8.56E-10
1718	DHCR24	4286	1122.33	459.67	1088.27	470.29	-1.21	Down	6.55E-19	2.54E-17
10170	DHRS9	2882	160.67	2.00	155.92	2.03	-6.27	Down	8.59E-46	1.04E-43
10395	DLC1	7479	25.00	57.33	24.31	58.56	1.27	Up	7.18E-04	6.27E-03
10301	DLEU1	874	92.00	43.00	89.19	44.08	-1.02	Down	6.86E-04	6.04E-03
220107	DLEU7	1180	19.00	54.67	18.47	55.94	1.60	Up	6.68E-05	7.42E-04
58512	DLGAP3	3587	82.33	165.00	79.94	168.81	1.08	Up	3.29E-06	4.62E-05
28514	DLL1	3366	590.00	2503.33	572.95	2554.59	2.16	Up	2.44E-27	1.45E-25
54567	DLL4	3420	13.33	641.33	12.95	654.39	5.66	Up	3.10E-83	8.16E-81
123872	DNAAF1	2451	4.33	143.67	4.22	146.44	5.12	Up	6.27E-17	2.22E-15
92737	DNER	3272	602.67	1740.67	584.51	1777.86	1.60	Up	2.37E-35	1.87E-33
9046	DOK2	1870	8395.67	2549.67	8152.65	2604.31	-1.65	Down	9.94E-15	3.07E-13
64180	DPEP3	1756	100.67	41.33	97.58	42.14	-1.21	Down	4.57E-05	5.29E-04
55332	DRAM1	3553	873.33	3626.33	846.15	3713.82	2.13	Up	3.38E-09	7.01E-08
151636	DTX3L	5768	2037.33	4594.00	1974.04	4687.09	1.25	Up	1.56E-06	2.31E-05
23220	DTX4	5795	435.00	1903.67	422.05	1951.38	2.21	Up	1.52E-05	1.92E-04
1843	DUSP1	2040	6412.67	29002.00	6220.20	29593.00	2.25	Up	4.59E-29	2.94E-27
11221	DUSP10	2678	898.67	2008.00	871.34	2051.80	1.24	Up	3.39E-23	1.67E-21
1844	DUSP2	1708	7913.67	19969.67	7678.44	20379.02	1.41	Up	1.28E-20	5.36E-19
1846	DUSP4	6440	5853.67	17419.33	5677.29	17775.89	1.65	Up	2.05E-25	1.14E-23
1847	DUSP5	2545	1564.33	3286.33	1516.37	3356.39	1.15	Up	3.51E-22	1.60E-20
1848	DUSP6	2842	11240.67	3861.67	10892.89	3943.16	-1.47	Down	3.55E-38	3.16E-36
1850	DUSP8	4491	830.33	1854.33	805.33	1894.09	1.23	Up	9.12E-23	4.35E-21
8444	DYRK3	2301	43.33	380.00	41.98	388.90	3.21	Up	4.00E-25	2.17E-23
8291	DYSF	7004	67.00	837.33	64.91	856.87	3.72	Up	1.82E-34	1.40E-32
199221	DZIP1L	3498	42.00	5.33	40.80	5.44	-2.91	Down	1.60E-07	2.75E-06
1870	E2F2	5201	135.00	45.67	130.79	46.85	-1.48	Down	1.39E-05	1.77E-04
144455	E2F7	5742	10.00	47.00	9.66	47.97	2.31	Up	7.53E-05	8.27E-04
1879	EBF1	5288	277.00	880.67	268.89	900.73	1.74	Up	6.42E-26	3.63E-24
10148	EBI3	1149	625.67	3795.00	606.89	3875.92	2.68	Up	9.54E-100	3.65E-97
55096	EBLN2	1679	14.67	41.67	14.18	42.61	1.59	Up	5.28E-04	4.77E-03
1889	ECE1	5259	3933.33	8622.33	3815.37	8800.92	1.21	Up	4.18E-21	1.80E-19
9427	ECEL1	2872	16.67	43.00	16.20	43.85	1.44	Up	1.08E-03	9.00E-03
1893	ECM1	2242	202.00	82.33	196.29	83.88	-1.23	Down	2.38E-05	2.91E-04
1906	EDN1	2112	37.33	245.00	36.23	250.48	2.79	Up	4.61E-31	3.16E-29
80820	EEPD1	4687	2556.33	256.33	2482.81	261.22	-3.25	Down	1.71E-36	1.43E-34
112399	EGLN3	2722	2023.67	237.00	1961.75	242.51	-3.02	Down	1.00E-102	4.18E-100
1958	EGR1	3136	352.67	1455.33	342.05	1484.22	2.12	Up	2.00E-16	6.83E-15
1959	EGR2	2992	2489.67	541.67	2407.90	552.94	-2.12	Down	7.67E-07	1.20E-05
1960	EGR3	4342	194.67	711.00	188.91	724.92	1.94	Up	2.08E-11	5.16E-10
1961	EGR4	2379	6.67	58.67	6.42	59.80	3.22	Up	2.96E-09	6.16E-08
10938	EHD1	3482	14851.67	48659.67	14408.92	49691.19	1.79	Up	1.08E-57	1.69E-55
30846	EHD2	3601	56.00	108.00	54.33	110.34	1.02	Up	1.90E-04	1.91E-03
26298	EHF	5467	40.33	456.67	39.08	466.81	3.58	Up	8.80E-66	1.65E-63
5610	EIF2AK2	4361	164.00	695.33	158.79	709.24	2.16	Up	3.69E-05	4.36E-04
2002	ELK1	2934	2120.33	4877.33	2055.40	4987.41	1.28	Up	1.37E-22	6.43E-21
8178	ELL	4077	3375.00	6927.00	3273.40	7078.53	1.11	Up	1.01E-22	4.81E-21
22936	ELL2	6063	1252.33	3731.00	1214.99	3810.48	1.65	Up	3.69E-43	4.04E-41
79993	ELOVL7	3902	34.00	710.67	32.95	725.49	4.46	Up	2.20E-90	7.00E-88
2015	EMR1	3161	334.33	3444.33	324.59	3521.78	3.44	Up	9.05E-100	3.53E-97
2022	ENG	3196	55988.00	23481.67	54310.01	24013.47	-1.18	Down	6.07E-27	3.56E-25
375704	ENHO	1093	27.33	4.00	26.56	4.10	-2.69	Down	5.59E-05	6.34E-04
57089	ENTPD7	8564	210.00	592.00	203.36	605.95	1.58	Up	1.01E-08	2.00E-07
1969	EPHA2	3970	6.67	112.33	6.47	114.99	4.15	Up	2.05E-24	1.08E-22
2048	EPHB2	4869	437.00	102.67	424.44	104.69	-2.02	Down	6.21E-17	2.20E-15
79852	EPHX3	1810	77.00	30.00	74.87	30.65	-1.29	Down	5.38E-04	4.84E-03
94240	EPSTI1	3201	925.33	3319.00	897.44	3382.18	1.91	Up	1.42E-04	1.46E-03
57222	ERGIC1	2949	6170.67	16363.33	5985.33	16703.16	1.48	Up	7.67E-38	6.77E-36
2081	ERN1	4005	537.00	1068.00	520.21	1091.96	1.07	Up	4.01E-11	9.70E-10
2114	ETS2	3954	7984.67	20268.67	7730.17	20729.84	1.42	Up	2.97E-18	1.13E-16
2117	ETV3	2002	150.00	323.33	145.38	330.73	1.19	Up	2.87E-06	4.08E-05
440695	ETV3L	1977	8.00	233.67	7.78	238.73	4.94	Up	1.49E-56	2.27E-54
51513	ETV7	1802	214.00	581.67	207.51	594.15	1.52	Up	2.79E-05	3.38E-04
2146	EZH2	2723	720.33	1677.33	698.00	1714.41	1.30	Up	3.82E-24	1.97E-22
2162	F13A1	3863	123.00	37.67	119.39	38.39	-1.64	Down	1.22E-08	2.39E-07
2152	F3	2393	221.00	4788.67	214.29	4900.09	4.52	Up	1.95E-45	2.29E-43
2171	FABP5	751	968.67	165.67	939.77	169.48	-2.47	Down	2.38E-57	3.71E-55
58489	FAM108C1	2408	681.33	3919.00	659.94	4008.92	2.60	Up	8.78E-36	7.06E-34
90362	FAM110B	4368	36.67	203.67	35.63	207.78	2.54	Up	1.06E-15	3.46E-14
220108	FAM124A	4916	56.00	616.67	54.19	629.09	3.54	Up	1.21E-38	1.10E-36
199786	FAM129C	2523	798.67	331.33	774.61	338.64	-1.19	Down	2.84E-16	9.60E-15
348487	FAM131C	1732	169.00	20.67	163.83	21.09	-2.96	Down	5.54E-24	2.83E-22
83648	FAM167A	4093	90.67	178.33	88.09	182.13	1.05	Up	2.75E-06	3.91E-05
131909	FAM172BP	2295	23.33	55.33	22.62	56.67	1.32	Up	5.98E-04	5.33E-03
51313	FAM198B	4854	330.00	38.67	320.63	39.40	-3.02	Down	9.10E-22	4.05E-20
54757	FAM20A	4511	410.00	896.33	397.92	913.24	1.20	Up	4.73E-04	4.33E-03
56975	FAM20C	2787	3524.00	827.67	3424.38	843.12	-2.02	Down	1.22E-11	3.10E-10
57464	FAM40B	5115	102.33	1241.00	98.98	1267.87	3.68	Up	4.79E-117	2.36E-114
140876	FAM65C	4292	39.33	106.33	38.13	108.78	1.51	Up	2.57E-07	4.31E-06
348013	FAM70B	1047	97.67	214.00	94.85	218.89	1.21	Up	1.45E-08	2.80E-07
2203	FBP1	1647	1314.00	104.67	1274.68	106.56	-3.58	Down	3.28E-87	9.31E-85
83953	FCAMR	2783	0.00	13.33	0.00	13.63	13.73	Up	9.09E-06	1.19E-04
2208	FCER2	1624	903.67	2077.00	876.88	2123.91	1.28	Up	4.77E-18	1.79E-16
2209	FCGR1A	2268	140.00	34.67	135.76	35.30	-1.94	Down	1.47E-09	3.14E-08
2210	FCGR1B	2202	39.00	3.67	37.70	3.71	-3.34	Down	1.74E-04	1.75E-03
2213	FCGR2B	2174	1109.33	376.67	1077.18	384.25	-1.49	Down	1.20E-08	2.35E-07
9103	FCGR2C	2488	303.67	81.67	294.57	83.43	-1.82	Down	6.54E-19	2.54E-17
2214	FCGR3A	2406	21098.67	6489.33	20476.18	6621.53	-1.63	Down	6.82E-41	6.65E-39
2217	FCGRT	1893	14105.67	6489.67	13699.35	6617.18	-1.05	Down	1.16E-06	1.77E-05
2219	FCN1	1313	5626.33	122.33	5469.18	124.77	-5.45	Down	1.38E-32	9.97E-31
83417	FCRL4	3459	55.33	457.33	53.79	466.43	3.12	Up	1.06E-20	4.47E-19
83416	FCRL5	5395	187.00	408.67	181.32	417.03	1.20	Up	3.47E-12	9.15E-11
343413	FCRL6	1943	254.67	116.67	246.88	119.00	-1.05	Down	1.62E-07	2.79E-06
10979	FERMT2	3372	54.00	439.00	52.36	449.09	3.10	Up	3.46E-40	3.29E-38
9638	FEZ1	1836	346.00	966.67	335.59	988.11	1.56	Up	7.43E-28	4.49E-26
2867	FFAR2	2069	134.67	636.00	130.74	648.12	2.31	Up	1.23E-06	1.87E-05
121512	FGD4	8312	323.67	108.00	313.60	110.28	-1.51	Down	7.33E-15	2.28E-13
2258	FGF13	2705	1.33	18.00	1.29	18.45	3.84	Up	3.71E-05	4.38E-04
2247	FGF2	6774	51.33	500.33	49.68	512.90	3.37	Up	1.68E-08	3.22E-07
83888	FGFBP2	1188	1939.00	602.67	1881.92	615.13	-1.61	Down	1.94E-19	7.71E-18
10875	FGL2	4268	1527.00	144.33	1479.41	147.30	-3.33	Down	1.81E-72	3.76E-70
114827	FHAD1	5090	110.67	25.67	107.53	26.22	-2.04	Down	1.09E-10	2.53E-09
11259	FILIP1L	4211	207.00	36.67	200.12	37.69	-2.41	Down	2.13E-06	3.11E-05
24147	FJX1	2701	25.33	224.00	24.46	228.29	3.22	Up	1.44E-13	4.12E-12
401106	FLJ34208	1141	64.00	169.00	61.90	172.81	1.48	Up	8.45E-10	1.84E-08
400617	FLJ36644	2442	0.00	8.00	0.00	8.14	12.99	Up	1.10E-03	9.10E-03
400941	FLJ42418	2145	2.33	111.00	2.25	113.27	5.65	Up	4.91E-12	1.27E-10
399844	FLJ45445	4874	548.33	1187.67	532.63	1212.76	1.19	Up	5.40E-19	2.11E-17
23768	FLRT2	7185	257.33	9.67	249.90	9.80	-4.67	Down	5.63E-36	4.62E-34
2321	FLT1	7123	133.00	573.67	128.85	586.55	2.19	Up	9.16E-38	8.01E-36
2322	FLT3	3848	78.00	31.00	75.68	31.65	-1.26	Down	1.72E-04	1.74E-03
55640	FLVCR2	3669	1790.00	629.00	1736.87	640.80	-1.44	Down	1.53E-19	6.09E-18
342184	FMN1	13546	190.00	364.00	184.24	371.12	1.01	Up	1.73E-05	2.17E-04
114793	FMNL2	5575	302.00	718.33	292.03	735.02	1.33	Up	2.08E-07	3.53E-06
2330	FMO5	2632	37.00	98.67	35.89	100.89	1.49	Up	8.08E-07	1.26E-05
2335	FN1	8815	223.67	53.33	217.45	54.33	-2.00	Down	8.70E-06	1.14E-04
64778	FNDC3B	7027	1785.33	4785.67	1730.55	4893.54	1.50	Up	6.84E-32	4.81E-30
57600	FNIP2	5801	384.33	1628.33	372.34	1663.80	2.16	Up	2.79E-57	4.31E-55
2352	FOLR3	858	45.33	2.33	44.04	2.38	-4.21	Down	2.00E-11	4.99E-10
2353	FOS	2158	8731.33	4086.00	8468.24	4175.01	-1.02	Down	1.08E-19	4.36E-18
2354	FOSB	3776	295.33	2579.67	286.23	2631.49	3.20	Up	5.41E-32	3.83E-30
8061	FOSL1	1668	186.00	356.67	180.51	364.61	1.01	Up	7.19E-09	1.45E-07
200350	FOXD4L1	2067	15.33	42.33	14.86	43.19	1.54	Up	6.28E-04	5.58E-03
2359	FPR3	2517	3827.33	56.67	3717.92	57.58	-6.01	Down	3.37E-65	6.07E-63
90167	FRMD7	3227	0.00	21.00	0.00	21.48	14.39	Up	1.01E-08	2.01E-07
10129	FRY	10718	445.33	150.00	430.71	153.46	-1.49	Down	3.30E-05	3.94E-04
83856	FSD1L	4310	42.33	128.67	41.01	131.48	1.68	Up	1.12E-09	2.42E-08
2517	FUCA1	2133	25479.33	726.33	24737.08	741.19	-5.06	Down	6.03E-122	3.64E-119
8321	FZD1	4350	363.33	148.67	352.88	151.59	-1.22	Down	1.41E-05	1.79E-04
50486	G0S2	978	1553.67	29444.67	1508.85	30066.26	4.32	Up	2.72E-150	2.43E-147
4616	GADD45B	1393	3184.00	10174.00	3091.33	10393.22	1.75	Up	6.34E-53	8.99E-51
64090	GAL3ST2	1449	16.33	162.67	15.83	166.44	3.39	Up	2.61E-19	1.03E-17
202309	GAPT	2216	752.00	157.00	730.39	160.35	-2.19	Down	1.34E-21	5.88E-20
8522	GAS7	8211	3868.67	460.00	3757.11	468.54	-3.00	Down	8.74E-38	7.68E-36
2624	GATA2	3484	164.00	345.67	159.02	353.33	1.15	Up	1.43E-10	3.29E-09
2628	GATM	2602	126.33	55.67	122.52	56.93	-1.11	Down	3.02E-05	3.64E-04
115361	GBP4	6160	3150.67	6374.33	3049.18	6528.05	1.10	Up	4.61E-04	4.23E-03
163351	GBP6	4867	6.67	31.33	6.49	32.03	2.30	Up	6.20E-05	6.94E-04
2642	GCGR	2051	1.33	24.00	1.29	24.50	4.25	Up	4.60E-07	7.45E-06
2643	GCH1	2941	1112.67	4709.67	1078.08	4816.14	2.16	Up	1.91E-47	2.41E-45
2646	GCKR	2197	3.00	63.33	2.91	64.71	4.47	Up	4.17E-17	1.50E-15
2669	GEM	2195	240.67	1716.33	233.05	1753.06	2.91	Up	4.42E-94	1.56E-91
2687	GGT5	2500	25.00	3147.67	24.34	3212.97	7.04	Up	5.35E-173	7.16E-170
2697	GJA1	3130	2.00	18.33	1.95	18.74	3.26	Up	1.36E-04	1.40E-03
2700	GJA3	5219	50.33	880.00	48.79	899.18	4.20	Up	9.72E-70	1.92E-67
2706	GJB2	2347	251.00	12010.67	243.41	12258.09	5.65	Up	1.40E-137	1.05E-134
169792	GLIS3	7656	447.67	2817.00	433.91	2881.35	2.73	Up	7.83E-36	6.34E-34
2786	GNG4	5123	81.00	278.67	78.54	284.48	1.86	Up	3.65E-19	1.43E-17
2820	GPD2	6046	378.33	1010.67	367.08	1031.27	1.49	Up	4.32E-20	1.78E-18
2852	GPER	2981	201.33	38.67	195.43	39.57	-2.30	Down	7.00E-20	2.84E-18
10457	GPNMB	2775	4111.00	520.00	3987.89	530.89	-2.91	Down	1.25E-114	5.83E-112
25960	GPR124	6050	37.00	361.00	35.97	367.80	3.35	Up	3.22E-11	7.83E-10
7107	GPR137B	2046	1250.67	3225.67	1213.01	3296.95	1.44	Up	3.01E-33	2.22E-31
80045	GPR157	1153	59.00	126.33	57.23	128.92	1.17	Up	5.31E-05	6.04E-04
27239	GPR162	2516	3455.33	939.00	3354.26	958.75	-1.81	Down	3.35E-28	2.06E-26
27202	GPR77	1434	2223.00	146.67	2158.10	149.47	-3.85	Down	6.60E-75	1.42E-72
53831	GPR84	1525	929.00	5184.00	900.84	5298.57	2.56	Up	1.47E-82	3.76E-80
222487	GPR97	2676	646.00	2915.33	627.04	2974.41	2.25	Up	1.70E-28	1.06E-26
9052	GPRC5A	2856	40.00	274.33	38.76	279.84	2.85	Up	3.06E-22	1.41E-20
2876	GPX1	1200	13298.67	5862.33	12918.65	5988.50	-1.11	Down	3.66E-07	6.03E-06
57655	GRAMD1A	2672	8312.67	23115.33	8057.62	23618.47	1.55	Up	6.99E-44	7.84E-42
57476	GRAMD1B	2761	72.33	193.00	70.16	197.35	1.49	Up	7.01E-11	1.65E-09
65983	GRAMD3	2977	101.67	203.67	98.36	207.66	1.08	Up	3.20E-04	3.05E-03
2934	GSN	2797	7539.67	1316.67	7319.31	1342.81	-2.45	Down	5.07E-27	2.99E-25
2974	GUCY1B2	3025	8.00	51.00	7.77	52.04	2.74	Up	9.81E-09	1.95E-07
3034	HAL	3927	169.33	52.00	163.95	53.18	-1.62	Down	2.06E-10	4.68E-09
3036	HAS1	2116	127.00	1943.33	123.37	1978.52	4.00	Up	6.37E-10	1.40E-08
1839	HBEGF	2381	1590.33	8017.00	1542.90	8195.40	2.41	Up	1.24E-91	4.00E-89
338442	HCAR2	2082	285.67	1729.33	276.95	1766.18	2.67	Up	1.37E-82	3.56E-80
8843	HCAR3	2152	322.67	2088.67	312.91	2132.50	2.77	Up	2.26E-92	7.55E-90
3055	HCK	2234	19047.33	52634.00	18484.02	53741.33	1.54	Up	4.62E-44	5.21E-42
3061	HCRTR1	2001	78.67	31.67	76.32	32.22	-1.24	Down	1.96E-04	1.96E-03
9734	HDAC9	4659	189.33	400.33	183.14	409.19	1.16	Up	1.05E-06	1.60E-05
92797	HELB	3611	43.33	96.00	42.06	98.02	1.22	Up	1.13E-04	1.19E-03
55008	HERC6	3903	325.67	1931.67	315.84	1968.69	2.64	Up	1.88E-05	2.35E-04
3280	HES1	1475	18.67	1467.67	18.13	1494.37	6.37	Up	3.58E-15	1.13E-13
57801	HES4	1053	37.67	542.00	36.64	552.46	3.91	Up	1.27E-14	3.91E-13
23462	HEY1	2331	206.33	1406.00	199.94	1435.56	2.84	Up	8.05E-85	2.22E-82
3108	HLA-DMA	1122	2359.00	865.00	2288.69	883.88	-1.37	Down	1.68E-28	1.05E-26
3109	HLA-DMB	1412	2189.33	1028.00	2123.80	1049.68	-1.02	Down	1.29E-16	4.45E-15
3123	HLA-DRB1	1280	12055.67	5456.67	11701.58	5574.58	-1.07	Down	9.18E-19	3.54E-17
3126	HLA-DRB4	1193	3420.67	1542.33	3319.77	1575.38	-1.08	Down	8.82E-16	2.88E-14
3142	HLX	2308	1471.67	3064.67	1428.52	3128.66	1.13	Up	1.57E-21	6.83E-20
8091	HMGA2	4150	5.67	82.67	5.52	84.84	3.94	Up	3.10E-05	3.72E-04
283651	HMGN2P46	1927	381.00	1230.33	369.06	1259.08	1.77	Up	1.25E-12	3.37E-11
6928	HNF1B	2842	112.33	21.00	108.82	21.43	-2.34	Down	5.71E-13	1.56E-11
9455	HOMER2	2009	109.67	20.00	106.32	20.42	-2.38	Down	5.60E-13	1.54E-11
9454	HOMER3	1991	5579.67	2435.00	5413.48	2492.16	-1.12	Down	3.69E-12	9.68E-11
3249	HPN	2389	4.33	260.67	4.21	265.83	5.98	Up	4.34E-33	3.16E-31
3269	HRH1	4578	102.00	308.33	98.95	315.05	1.67	Up	1.82E-17	6.68E-16
3274	HRH2	3095	70.33	293.00	68.24	298.42	2.13	Up	2.37E-05	2.90E-04
9953	HS3ST3B1	2032	221.33	1086.00	214.21	1110.17	2.37	Up	7.38E-58	1.17E-55
80270	HSD3B7	2233	893.33	233.00	866.78	237.96	-1.86	Down	2.31E-24	1.21E-22
3311	HSPA7	2493	1879.00	388.67	1823.77	396.02	-2.20	Down	5.60E-37	4.76E-35
93164	HTR7P1	4389	121.33	53.67	117.78	54.76	-1.10	Down	4.43E-05	5.14E-04
5654	HTRA1	2138	6437.00	485.00	6247.26	493.72	-3.66	Down	4.38E-81	1.09E-78
94031	HTRA3	2589	17.00	48.67	16.49	49.77	1.59	Up	1.71E-04	1.73E-03
100288805	HYDIN2	23659	91.33	237.33	88.41	242.63	1.46	Up	5.33E-12	1.38E-10
3383	ICAM1	3249	9711.33	26230.67	9419.07	26803.66	1.51	Up	7.28E-42	7.29E-40
3386	ICAM4	1501	63.67	207.67	61.74	212.57	1.78	Up	2.93E-10	6.61E-09
7087	ICAM5	3005	1250.33	113.33	1212.96	115.78	-3.39	Down	5.16E-102	2.10E-99
3620	IDO1	1944	793.67	3712.67	770.01	3791.42	2.30	Up	4.59E-77	1.01E-74
169355	IDO2	2294	33.33	99.67	32.34	102.09	1.66	Up	1.81E-05	2.26E-04
8870	IER3	1254	31471.33	125001.33	30524.93	127935.43	2.07	Up	4.37E-15	1.37E-13
51278	IER5	2350	10960.00	20831.67	10633.51	21301.21	1.00	Up	9.44E-20	3.82E-18
389792	IER5L	2724	1350.33	526.67	1312.72	536.93	-1.29	Down	1.30E-04	1.35E-03
10561	IFI44	1742	182.00	3298.00	176.45	3360.07	4.25	Up	3.14E-07	5.20E-06
10964	IFI44L	5889	55.67	3405.00	54.04	3465.13	6.00	Up	5.64E-07	9.02E-06
64135	IFIH1	3617	917.00	2556.00	889.37	2607.72	1.55	Up	4.58E-05	5.30E-04
3434	IFIT1	4631	56.67	1774.00	54.89	1805.18	5.04	Up	5.75E-04	5.15E-03
3437	IFIT3	2552	193.67	3275.00	187.95	3334.60	4.15	Up	3.34E-04	3.17E-03
24138	IFIT5	4034	301.00	1060.00	291.96	1080.25	1.89	Up	5.13E-04	4.65E-03
8519	IFITM1	733	5090.67	10308.00	4936.31	10529.27	1.09	Up	1.63E-11	4.12E-10
91156	IGFN1	11810	200.00	2424.67	193.67	2479.09	3.68	Up	3.20E-122	2.00E-119
402665	IGLON5	3100	54.67	156.00	53.20	159.22	1.58	Up	7.47E-10	1.63E-08
3321	IGSF3	7253	52.00	112.67	50.43	115.26	1.19	Up	1.47E-05	1.87E-04
57549	IGSF9	4048	205.00	67.33	199.03	68.59	-1.54	Down	2.57E-11	6.33E-10
3586	IL10	1629	363.00	6889.67	352.69	7034.39	4.32	Up	2.15E-231	5.04E-228
3595	IL12RB2	4133	144.67	279.00	140.22	285.23	1.02	Up	7.34E-08	1.31E-06
3600	IL15	2488	147.00	295.00	142.73	301.36	1.08	Up	8.53E-09	1.71E-07
3601	IL15RA	1861	651.67	2106.67	632.45	2151.63	1.77	Up	9.13E-44	1.02E-41
84818	IL17RC	2641	197.33	89.00	191.39	90.77	-1.08	Down	1.37E-06	2.06E-05
10068	IL18BP	2796	1813.33	646.33	1759.37	659.96	-1.41	Down	3.06E-28	1.89E-26
29949	IL19	1848	168.00	1333.67	162.87	1364.05	3.07	Up	3.48E-55	5.17E-53
3552	IL1A	2943	418.33	28048.00	404.96	28696.91	6.15	Up	5.19E-79	1.20E-76
3553	IL1B	1498	30960.67	636519.33	29999.10	651078.06	4.44	Up	5.61E-80	1.36E-77
7850	IL1R2	1484	568.67	51.00	550.91	52.22	-3.40	Down	4.50E-50	6.05E-48
8808	IL1RL2	1964	201.33	87.33	195.08	89.58	-1.12	Down	1.14E-05	1.47E-04
3557	IL1RN	1973	3166.67	41322.00	3069.61	42205.62	3.78	Up	5.77E-212	8.31E-209
3558	IL2	822	0.67	17.00	0.65	17.33	4.73	Up	1.05E-05	1.36E-04
50604	IL20	1252	1.00	131.33	0.97	134.10	7.10	Up	2.05E-43	2.25E-41
51561	IL23A	1049	202.33	4606.33	196.48	4708.61	4.58	Up	5.68E-235	1.52E-231
11009	IL24	1979	6120.67	53839.67	5926.78	55080.30	3.22	Up	9.09E-40	8.51E-38
3559	IL2RA	3216	1342.67	11120.00	1302.39	11357.13	3.12	Up	2.08E-146	1.70E-143
27177	IL36B	1182	0.67	40.33	0.64	41.23	6.02	Up	6.68E-14	1.96E-12
56300	IL36G	1180	12.67	2703.67	12.33	2772.84	7.81	Up	2.00E-17	7.36E-16
26525	IL36RN	2717	7.67	759.00	7.46	774.94	6.70	Up	4.23E-164	4.17E-161
3569	IL6	1201	573.33	51002.33	556.12	52105.85	6.55	Up	0.00E+00	0.00E+00
3574	IL7	2089	19.33	196.67	18.80	201.10	3.42	Up	6.35E-34	4.79E-32
3576	IL8	1718	36170.67	312638.67	35042.79	320327.08	3.19	Up	1.73E-10	3.93E-09
3624	INHBA	2175	98.00	1228.33	94.73	1253.90	3.73	Up	7.17E-108	3.20E-105
3642	INSM1	2838	42.67	166.67	41.39	170.15	2.04	Up	2.69E-15	8.52E-14
3645	INSRR	4193	68.33	158.00	66.23	161.26	1.28	Up	1.07E-07	1.88E-06
128239	IQGAP3	6069	42.67	10.67	41.32	10.86	-1.93	Down	7.41E-05	8.15E-04
23096	IQSEC2	6021	1046.33	297.33	1014.13	303.55	-1.74	Down	1.16E-26	6.74E-25
3656	IRAK2	3469	3750.00	14105.67	3632.63	14425.67	1.99	Up	4.07E-32	2.90E-30
11213	IRAK3	8351	1978.00	4912.33	1917.88	5018.74	1.39	Up	9.11E-30	6.03E-28
3664	IRF6	4505	59.00	114.67	57.21	117.04	1.03	Up	1.12E-04	1.19E-03
3665	IRF7	2051	9188.67	27856.00	8914.65	28424.56	1.67	Up	3.59E-07	5.92E-06
730249	IRG1	2111	62.00	436.00	60.08	445.68	2.89	Up	2.52E-48	3.25E-46
8660	IRS2	7014	782.00	1806.33	758.76	1845.87	1.28	Up	3.35E-24	1.75E-22
3671	ISLR	2312	0.67	19.00	0.65	19.39	4.89	Up	2.12E-06	3.09E-05
3672	ITGA1	4811	126.00	511.67	122.10	523.71	2.10	Up	6.54E-14	1.92E-12
22801	ITGA11	5035	13.00	0.00	12.59	0.00	-13.62	Down	2.85E-05	3.45E-04
3655	ITGA6	5810	1230.33	474.67	1190.28	485.01	-1.30	Down	1.96E-05	2.44E-04
3680	ITGA9	3962	2.00	18.00	1.93	18.32	3.25	Up	1.73E-04	1.75E-03
3684	ITGAM	4745	770.00	347.67	747.16	354.43	-1.08	Down	1.94E-13	5.50E-12
3690	ITGB3	4894	68.33	1239.67	66.13	1265.76	4.26	Up	2.73E-141	2.13E-138
3693	ITGB5	3392	718.67	215.67	698.77	219.69	-1.67	Down	3.53E-06	4.92E-05
3696	ITGB8	8787	256.67	1814.33	248.74	1853.61	2.90	Up	4.17E-95	1.50E-92
3697	ITIH1	2923	29.33	72.67	28.44	74.30	1.39	Up	5.18E-05	5.92E-04
3725	JUN	3338	4144.33	12114.67	4021.98	12363.16	1.62	Up	2.74E-26	1.56E-24
3728	JUP	3508	3646.33	1326.00	3538.71	1355.25	-1.38	Down	3.17E-31	2.20E-29
23189	KANK1	5705	362.33	1147.00	351.12	1173.16	1.74	Up	6.00E-24	3.06E-22
3753	KCNE1	3575	25.00	119.33	24.26	121.95	2.33	Up	3.54E-14	1.05E-12
10008	KCNE3	3070	1385.67	473.33	1344.48	482.99	-1.48	Down	3.61E-28	2.21E-26
3755	KCNG1	2237	97.67	194.67	94.53	199.33	1.08	Up	6.59E-04	5.83E-03
23415	KCNH4	3923	32.00	89.67	31.07	91.55	1.56	Up	9.08E-07	1.40E-05
3772	KCNJ15	3094	4528.00	991.33	4388.06	1012.65	-2.12	Down	1.67E-56	2.52E-54
3759	KCNJ2	5397	40.00	187.00	38.84	190.85	2.30	Up	1.26E-19	5.04E-18
8645	KCNK5	3800	51.67	110.00	50.04	112.56	1.17	Up	7.85E-04	6.78E-03
3780	KCNN1	2662	8.67	65.33	8.38	66.67	2.99	Up	9.14E-12	2.34E-10
375616	KCP	4733	73.33	32.00	71.26	32.64	-1.13	Down	9.02E-04	7.66E-03
115207	KCTD12	6255	3448.33	1482.33	3346.27	1510.90	-1.15	Down	1.99E-15	6.39E-14
23135	KDM6B	6704	5860.33	16009.67	5676.24	16353.40	1.53	Up	4.40E-42	4.55E-40
9766	KIAA0247	5393	5851.00	12974.67	5672.49	13254.60	1.22	Up	5.80E-28	3.53E-26
100132341	KIAA0664L3	1789	98.33	230.67	95.30	235.31	1.30	Up	7.54E-09	1.52E-07
57214	KIAA1199	7080	517.33	8413.67	500.94	8598.88	4.10	Up	1.99E-219	3.39E-216
57482	KIAA1211	7013	15.33	175.00	14.91	178.70	3.58	Up	1.26E-32	9.08E-31
57495	KIAA1239	7477	0.00	36.00	0.00	36.83	15.17	Up	2.12E-14	6.38E-13
547	KIF1A	9233	2.00	16.00	1.94	16.34	3.08	Up	6.29E-04	5.59E-03
3805	KIR2DL4	1610	220.67	16.67	214.21	16.96	-3.66	Down	3.78E-29	2.44E-27
4254	KITLG	5460	23.67	1.33	22.97	1.35	-4.09	Down	2.15E-06	3.12E-05
9365	KL	5012	10.33	75.67	9.98	77.57	2.96	Up	1.50E-06	2.24E-05
7071	KLF10	3249	1781.67	4872.00	1726.30	4971.89	1.53	Up	3.72E-23	1.82E-21
688	KLF5	3350	52.67	113.33	51.05	115.92	1.18	Up	1.61E-05	2.03E-04
57565	KLHL14	4261	154.00	60.00	149.36	61.31	-1.28	Down	2.73E-07	4.56E-06
85442	KNDC1	6773	29.00	74.00	28.11	75.50	1.43	Up	2.88E-05	3.49E-04
83999	KREMEN1	6152	649.33	6647.67	629.30	6787.55	3.43	Up	3.43E-162	3.21E-159
140807	KRT72	2030	1180.33	503.67	1145.07	514.29	-1.15	Down	1.15E-17	4.27E-16
3892	KRT86	2091	34.33	202.67	33.27	206.88	2.64	Up	4.89E-25	2.63E-23
3897	L1CAM	5046	213.00	526.33	206.67	537.65	1.38	Up	1.60E-17	5.91E-16
3898	LAD1	2869	548.33	1440.00	532.08	1469.84	1.47	Up	8.86E-29	5.62E-27
3902	LAG3	1995	2038.00	4233.33	1975.49	4330.03	1.13	Up	2.06E-13	5.82E-12
3914	LAMB3	4339	919.33	6737.67	892.31	6878.98	2.95	Up	2.47E-96	9.06E-94
3918	LAMC2	5623	4.33	86.67	4.20	88.46	4.40	Up	3.69E-22	1.68E-20
27074	LAMP3	3341	1181.00	2402.33	1144.65	2449.75	1.10	Up	1.32E-05	1.69E-04
55323	LARP6	2065	16.67	165.00	16.13	168.67	3.39	Up	4.11E-29	2.65E-27
414332	LCN10	2047	294.33	72.67	285.93	74.34	-1.94	Down	1.95E-14	5.91E-13
3937	LCP2	2472	5973.67	11687.67	5788.33	11933.61	1.04	Up	7.36E-21	3.12E-19
143458	LDLRAD3	2969	54.67	184.33	52.93	187.96	1.83	Up	4.35E-11	1.05E-09
3959	LGALS3BP	2277	1521.33	3353.67	1475.82	3422.68	1.21	Up	1.03E-06	1.57E-05
654346	LGALS9C	1743	80.33	32.33	77.96	33.00	-1.24	Down	1.69E-04	1.71E-03
5641	LGMN	2191	3617.67	1540.67	3515.01	1573.95	-1.16	Down	3.95E-07	6.47E-06
10186	LHFP	2180	19.00	73.33	18.50	74.86	2.02	Up	4.15E-08	7.62E-07
3976	LIF	3987	812.67	3301.67	787.61	3376.08	2.10	Up	3.79E-46	4.67E-44
11024	LILRA1	3129	1215.00	3139.33	1179.25	3198.98	1.44	Up	2.87E-05	3.47E-04
11026	LILRA3	1651	3984.33	18591.33	3869.13	18933.21	2.29	Up	2.23E-05	2.74E-04
23547	LILRA4	1725	161.67	341.67	157.16	348.65	1.15	Up	1.33E-08	2.59E-07
10859	LILRB1	2971	9336.67	18564.33	9059.45	18928.46	1.06	Up	3.32E-05	3.96E-04
3985	LIMK2	3848	4125.00	18302.33	3996.75	18708.99	2.23	Up	1.14E-83	3.04E-81
4000	LMNA	3239	23480.00	7685.33	22805.31	7848.44	-1.54	Down	1.12E-12	3.02E-11
100127888	LOC100127888	1440	11.67	48.67	11.27	49.90	2.15	Up	5.14E-04	4.66E-03
100130357	LOC100130357	2305	73.67	153.33	71.46	156.86	1.13	Up	2.40E-06	3.45E-05
100131532	LOC100131532	2828	32.67	67.00	31.66	68.36	1.11	Up	1.19E-03	9.75E-03
100133445	LOC100133445	963	505.67	983.00	490.48	1004.65	1.03	Up	4.02E-14	1.20E-12
100272216	LOC100272216	2049	186.33	66.67	180.70	67.92	-1.41	Down	2.09E-09	4.43E-08
100287534	LOC100287534	1816	200.00	39.67	193.71	40.46	-2.26	Down	1.09E-15	3.55E-14
100288181	LOC100288181	5714	60.00	18.33	58.22	18.77	-1.63	Down	3.66E-04	3.42E-03
100289511	LOC100289511	1431	26.00	78.33	25.30	80.00	1.66	Up	3.93E-06	5.46E-05
100302650	LOC100302650	1667	277.00	2723.33	268.81	2778.16	3.37	Up	4.01E-31	2.76E-29
100505702	LOC100505702	4300	22.33	4.00	21.70	4.06	-2.42	Down	1.03E-03	8.61E-03
100505746	LOC100505746	2425	2058.00	845.00	1997.05	863.16	-1.21	Down	3.36E-22	1.54E-20
100506178	LOC100506178	2434	43.33	272.33	42.12	277.80	2.72	Up	3.46E-24	1.80E-22
100506229	LOC100506229	1529	0.67	104.67	0.64	106.81	7.39	Up	6.28E-36	5.13E-34
100507410	LOC100507410	970	0.00	12.00	0.00	12.25	13.58	Up	3.02E-05	3.63E-04
100652730	LOC100652730	706	5.67	46.00	5.51	47.13	3.10	Up	4.19E-08	7.69E-07
100996295	LOC100996295	5163	324.00	141.00	314.28	143.72	-1.13	Down	1.51E-09	3.24E-08
157627	LOC157627	2942	237.33	47.33	230.10	48.39	-2.25	Down	1.12E-21	4.95E-20
200261	LOC200261	1926	77.33	232.67	75.04	237.26	1.66	Up	2.52E-08	4.73E-07
283143	LOC283143	2256	296.00	31.00	287.29	31.47	-3.19	Down	3.04E-40	2.91E-38
338758	LOC338758	2998	142.33	473.00	138.29	483.59	1.81	Up	2.20E-25	1.21E-23
388813	LOC388813	892	9.67	55.00	9.40	56.06	2.58	Up	1.17E-08	2.29E-07
390940	LOC390940	938	2123.33	609.33	2058.33	623.80	-1.72	Down	1.78E-41	1.76E-39
400043	LOC400043	1411	6.33	33.67	6.20	34.40	2.47	Up	1.23E-05	1.57E-04
440896	LOC440896	3182	318.67	1129.33	309.07	1151.24	1.90	Up	1.13E-08	2.23E-07
441081	LOC441081	5287	1798.33	579.33	1744.53	590.40	-1.56	Down	2.22E-33	1.64E-31
645638	LOC645638	621	301.33	96.33	292.21	98.67	-1.57	Down	4.11E-15	1.30E-13
646329	LOC646329	2228	64.00	293.67	61.94	299.51	2.27	Up	6.07E-15	1.90E-13
650623	LOC650623	5923	40.67	90.00	39.38	91.83	1.22	Up	6.00E-05	6.75E-04
729041	LOC729041	1267	56.00	21.67	54.24	22.08	-1.30	Down	9.65E-04	8.13E-03
730227	LOC730227	2741	66.00	128.33	64.10	130.87	1.03	Up	2.54E-04	2.49E-03
731424	LOC731424	3390	134.33	5215.67	130.32	5326.71	5.35	Up	5.89E-294	3.68E-290
NR_102409	LOCNR_102409	3539	32.00	120.00	31.14	122.80	1.98	Up	1.64E-11	4.13E-10
79836	LONRF3	2625	233.67	445.67	226.13	456.24	1.01	Up	5.22E-04	4.72E-03
4014	LOR	1229	61.67	21.33	59.93	21.72	-1.46	Down	1.41E-04	1.45E-03
84695	LOXL3	3121	231.67	66.00	224.97	67.20	-1.74	Down	3.28E-14	9.80E-13
10161	LPAR6	3043	1299.67	602.67	1260.86	615.84	-1.03	Down	4.11E-15	1.30E-13
339929	LPP-AS2	2897	25.67	70.67	25.01	72.17	1.53	Up	1.35E-05	1.73E-04
84859	LRCH3	2277	245.33	499.67	237.66	509.86	1.10	Up	2.14E-06	3.12E-05
4035	LRP1	14905	15944.33	6607.67	15465.42	6743.00	-1.20	Down	5.90E-27	3.47E-25
29967	LRP12	4149	249.33	493.67	241.11	504.80	1.07	Up	1.16E-07	2.03E-06
81543	LRRC3	2520	56.00	111.00	54.27	113.24	1.06	Up	9.59E-05	1.03E-03
79782	LRRC31	2561	180.67	8.67	175.35	8.82	-4.31	Down	2.58E-38	2.31E-36
2615	LRRC32	4327	366.67	1068.00	355.54	1089.98	1.62	Up	3.33E-30	2.22E-28
126755	LRRC38	1926	31.00	203.33	30.15	207.09	2.78	Up	5.26E-08	9.54E-07
4047	LSS	4390	2316.67	5958.67	2247.28	6086.32	1.44	Up	1.23E-35	9.82E-34
7940	LST1	769	796.33	231.33	773.73	236.04	-1.71	Down	4.00E-08	7.36E-07
4049	LTA	1474	521.00	1354.00	505.84	1381.48	1.45	Up	3.87E-10	8.63E-09
4048	LTA4H	2214	8095.67	2969.33	7859.11	3033.51	-1.37	Down	4.56E-26	2.59E-24
4061	LY6E	1194	6750.67	19875.67	6550.11	20277.04	1.63	Up	1.66E-04	1.69E-03
54742	LY6K	1994	158.00	60.33	153.39	61.63	-1.32	Down	1.19E-07	2.08E-06
9450	LY86	895	151.33	67.00	147.02	68.27	-1.11	Down	7.98E-04	6.88E-03
23643	LY96	642	89.00	35.00	86.18	35.93	-1.26	Down	7.01E-05	7.77E-04
4067	LYN	4158	9214.00	17663.00	8938.46	18032.33	1.01	Up	4.19E-20	1.72E-18
66004	LYNX1	4967	181.00	85.00	175.25	86.99	-1.01	Down	2.51E-04	2.46E-03
27076	LYPD3	1745	260.67	522.67	253.14	533.75	1.08	Up	2.31E-11	5.70E-10
4069	LYZ	1516	42484.00	3997.00	41237.99	4073.45	-3.34	Down	2.92E-89	8.97E-87
389692	MAFA	2373	14.00	39.67	13.60	40.54	1.58	Up	7.30E-04	6.36E-03
9935	MAFB	3378	21285.67	5361.33	20670.10	5462.50	-1.92	Down	1.41E-20	5.86E-19
23764	MAFF	2476	2110.00	5798.67	2046.85	5927.71	1.53	Up	6.59E-40	6.20E-38
10046	MAMLD1	4608	370.33	1179.67	358.94	1204.86	1.75	Up	2.93E-36	2.43E-34
4128	MAOA	5438	101.00	227.67	98.35	232.25	1.24	Up	8.22E-06	1.09E-04
84557	MAP1LC3A	1048	339.67	4186.00	329.77	4275.03	3.70	Up	1.01E-169	1.11E-166
4216	MAP3K4	5501	1646.67	3813.33	1596.10	3895.90	1.29	Up	8.50E-28	5.12E-26
9448	MAP4K4	7658	3708.33	7698.67	3594.61	7868.51	1.13	Up	1.68E-23	8.43E-22
9053	MAP7	4608	37.33	74.67	36.09	76.24	1.08	Up	9.32E-04	7.88E-03
55016	MARCH1	5502	423.67	188.00	411.21	191.77	-1.10	Down	1.28E-10	2.97E-09
115123	MARCH3	4196	169.00	360.33	163.67	367.91	1.17	Up	4.73E-11	1.14E-09
4082	MARCKS	4304	5399.67	25892.00	5241.72	26456.08	2.34	Up	2.39E-92	7.84E-90
151963	MB21D2	3388	411.67	1005.00	399.55	1027.94	1.36	Up	1.94E-18	7.37E-17
79772	MCTP1	3924	188.67	650.00	182.92	665.63	1.86	Up	1.68E-07	2.89E-06
4199	ME1	3519	282.33	113.67	273.39	116.36	-1.23	Down	4.24E-06	5.86E-05
4210	MEFV	3507	585.00	1498.00	567.54	1527.12	1.43	Up	6.06E-05	6.80E-04
56917	MEIS3	2166	100.67	27.67	97.95	28.24	-1.79	Down	2.68E-04	2.61E-03
10461	MERTK	3632	2817.67	288.33	2737.92	293.60	-3.22	Down	4.34E-23	2.12E-21
25840	METTL7A	3390	879.33	405.00	853.06	414.17	-1.04	Down	1.60E-13	4.56E-12
84879	MFSD2A	2236	426.33	3789.33	413.47	3874.90	3.23	Up	3.65E-89	1.10E-86
8972	MGAM	6513	152.33	48.33	147.56	49.37	-1.58	Down	1.24E-09	2.66E-08
221756	MGC39372	1272	58.33	810.00	56.54	827.59	3.87	Up	5.71E-102	2.28E-99
11343	MGLL	4653	1488.33	3165.00	1444.08	3232.48	1.16	Up	1.15E-22	5.45E-21
284021	MILR1	1488	753.33	192.00	731.04	195.59	-1.90	Down	3.19E-33	2.34E-31
114614	MIR155HG	1500	690.00	2182.33	668.30	2231.25	1.74	Up	9.00E-43	9.62E-41
4286	MITF	4815	576.67	167.00	559.08	170.27	-1.72	Down	4.14E-25	2.24E-23
4312	MMP1	2081	229.00	58718.33	221.76	60253.86	8.09	Up	2.05E-14	6.20E-13
4319	MMP10	1777	15.33	674.33	14.88	688.03	5.53	Up	1.29E-72	2.70E-70
4323	MMP14	3558	22193.67	132015.33	21538.32	134871.33	2.65	Up	7.41E-118	3.86E-115
4313	MMP2	3549	91.33	513.00	88.75	523.95	2.56	Up	4.34E-45	5.02E-43
4316	MMP7	1147	6.67	63.67	6.48	65.19	3.33	Up	5.64E-13	1.54E-11
4330	MN1	7569	391.33	956.33	379.50	976.20	1.36	Up	3.12E-22	1.43E-20
4332	MNDA	1670	268.33	105.67	260.66	107.73	-1.27	Down	2.52E-08	4.73E-07
219972	MPEG1	4527	9895.33	1296.33	9602.19	1323.78	-2.86	Down	2.93E-124	1.89E-121
4353	MPO	3215	82.67	25.00	80.10	25.45	-1.65	Down	1.47E-06	2.20E-05
4354	MPP1	2216	7250.67	2128.67	7035.61	2175.79	-1.69	Down	2.14E-48	2.78E-46
9019	MPZL1	5026	1559.67	5750.33	1513.84	5882.05	1.96	Up	5.48E-23	2.67E-21
4360	MRC1	5205	1033.67	54.33	1003.18	55.41	-4.18	Down	5.25E-20	2.15E-18
51338	MS4A4A	1814	173.00	59.33	168.26	60.51	-1.48	Down	7.94E-05	8.68E-04
9242	MSC	2075	1617.00	3859.00	1568.15	3952.85	1.33	Up	7.11E-05	7.86E-04
4481	MSR1	3761	62.33	16.00	60.38	16.30	-1.89	Down	2.80E-06	3.98E-05
4493	MT1E	519	36.00	181.67	34.90	185.70	2.41	Up	1.79E-20	7.43E-19
4494	MT1F	456	109.33	329.67	105.91	337.08	1.67	Up	1.18E-16	4.08E-15
4495	MT1G	396	14.67	64.67	14.26	66.18	2.21	Up	3.15E-08	5.85E-07
4496	MT1H	397	16.00	41.67	15.48	42.62	1.46	Up	1.18E-03	9.70E-03
4499	MT1M	464	12.00	88.00	11.64	89.91	2.95	Up	7.66E-15	2.37E-13
4502	MT2A	466	1153.67	5579.67	1118.94	5698.65	2.35	Up	1.46E-84	3.96E-82
4520	MTF1	7986	2194.67	5492.00	2126.34	5612.45	1.40	Up	1.25E-33	9.38E-32
10588	MTHFS	2375	95.67	192.00	92.77	196.30	1.08	Up	7.81E-07	1.22E-05
118430	MUCL1	500	1.33	438.00	1.29	449.21	8.45	Up	7.67E-17	2.69E-15
347273	MURC	2640	19.00	77.00	18.42	78.74	2.10	Up	8.66E-09	1.73E-07
4599	MX1	3409	2001.00	17857.67	1940.36	18188.36	3.23	Up	3.03E-04	2.91E-03
26579	MYEOV	2305	6.67	183.33	6.50	187.36	4.85	Up	9.49E-46	1.14E-43
4638	MYLK	7852	14.00	46.33	13.56	47.32	1.80	Up	5.33E-05	6.07E-04
4430	MYO1B	5113	18.67	181.67	18.09	185.71	3.36	Up	3.63E-31	2.51E-29
64005	MYO1G	3313	15550.67	30279.33	15095.88	30899.36	1.03	Up	4.43E-12	1.16E-10
4647	MYO7A	7465	99.00	27.00	96.30	27.48	-1.81	Down	2.82E-04	2.72E-03
4648	MYO7B	6715	30.00	5.67	29.10	5.78	-2.33	Down	1.32E-04	1.37E-03
26509	MYOF	6860	1262.00	556.00	1221.42	567.26	-1.11	Down	1.69E-05	2.12E-04
4664	NAB1	4499	1194.00	2333.67	1157.12	2387.11	1.04	Up	1.70E-11	4.26E-10
92345	NAF1	1918	260.00	555.67	251.88	567.77	1.17	Up	8.24E-14	2.41E-12
10135	NAMPT	4593	18698.00	58789.33	18133.26	60022.91	1.73	Up	2.29E-54	3.35E-52
342977	NANOS3	846	17.00	45.67	16.52	46.78	1.50	Up	5.06E-04	4.60E-03
4681	NBL1	2178	30.33	66.67	29.46	68.28	1.21	Up	4.96E-04	4.52E-03
4683	NBN	4639	732.00	2822.33	709.91	2884.28	2.02	Up	9.28E-59	1.52E-56
728841	NBPF8	4624	661.33	1586.67	640.33	1620.45	1.34	Up	3.45E-25	1.88E-23
342897	NCCRP1	1973	430.67	108.00	418.28	110.18	-1.92	Down	2.45E-15	7.76E-14
57552	NCEH1	4318	1223.67	477.33	1187.11	487.28	-1.28	Down	2.17E-21	9.42E-20
653361	NCF1	1409	5599.33	2084.67	5434.63	2128.14	-1.35	Down	1.84E-31	1.29E-29
654816	NCF1B	1552	3026.33	1060.67	2935.81	1083.92	-1.44	Down	2.07E-32	1.48E-30
654817	NCF1C	1456	2684.67	1085.33	2605.83	1107.62	-1.23	Down	3.65E-24	1.89E-22
4688	NCF2	2429	17335.33	6755.67	16802.92	6907.45	-1.28	Down	8.54E-31	5.81E-29
4689	NCF4	1646	9915.00	4518.00	9619.58	4617.10	-1.06	Down	3.42E-21	1.48E-19
259197	NCR3	1109	421.67	168.33	408.91	172.19	-1.25	Down	5.76E-13	1.57E-11
54072	NCRNA00158	1480	8.67	38.00	8.37	38.87	2.22	Up	1.96E-05	2.44E-04
79992	NCRNA00241	1869	27.00	63.00	26.15	64.36	1.30	Up	3.28E-04	3.12E-03
286333	NCRNA00256A	5802	127.00	20.33	123.02	20.81	-2.56	Down	4.85E-16	1.61E-14
100128385	NCRNA00256B	5836	85.00	15.67	82.56	16.06	-2.36	Down	1.57E-10	3.60E-09
23413	NCS1	5009	1005.00	1951.67	975.45	1996.26	1.03	Up	6.54E-11	1.55E-09
54602	NDFIP2	4666	21.67	53.33	21.03	54.36	1.37	Up	4.96E-04	4.51E-03
4693	NDP	2058	2.67	181.67	2.59	185.19	6.16	Up	9.63E-29	6.09E-27
56901	NDUFA4L2	1275	9.00	36.33	8.72	37.05	2.09	Up	6.12E-05	6.86E-04
4734	NEDD4	7019	69.00	188.00	66.84	192.12	1.52	Up	5.33E-11	1.28E-09
23327	NEDD4L	8482	562.67	1851.00	545.47	1895.63	1.80	Up	4.82E-07	7.79E-06
4744	NEFH	3721	47.33	108.67	45.68	111.18	1.28	Up	9.09E-04	7.70E-03
129807	NEU4	2551	207.67	1474.00	201.50	1505.17	2.90	Up	5.03E-89	1.49E-86
93082	NEURL3	1704	11.67	142.33	11.34	145.10	3.68	Up	5.11E-07	8.24E-06
150372	NFAM1	5605	2791.00	1022.67	2710.86	1042.75	-1.38	Down	1.52E-10	3.48E-09
4780	NFE2L2	2859	4033.67	7930.00	3911.35	8100.95	1.05	Up	1.10E-20	4.64E-19
4790	NFKB1	4093	8871.33	19626.33	8598.61	20055.22	1.22	Up	3.20E-28	1.98E-26
4791	NFKB2	3416	19217.33	54454.67	18645.70	55644.27	1.58	Up	5.38E-46	6.59E-44
4792	NFKBIA	1579	23402.67	81402.67	22703.14	83169.04	1.87	Up	3.25E-63	5.63E-61
64332	NFKBIZ	3934	2648.33	9776.33	2566.38	9985.51	1.96	Up	1.32E-64	2.35E-62
152518	NFXL1	3738	1304.33	260.33	1264.09	266.39	-2.25	Down	9.19E-56	1.38E-53
4804	NGFR	3420	22.33	55.33	21.64	56.56	1.39	Up	3.63E-04	3.40E-03
340527	NHSL2	3678	70.67	15.33	68.54	15.61	-2.13	Down	5.31E-08	9.62E-07
4814	NINJ1	1297	15845.00	32385.67	15383.29	33098.29	1.11	Up	7.40E-24	3.77E-22
348938	NIPAL4	3297	93.33	1164.00	90.48	1191.10	3.72	Up	8.07E-37	6.81E-35
85407	NKD1	8716	140.33	278.00	136.26	284.20	1.06	Up	2.74E-08	5.13E-07
4824	NKX3-1	3281	73.00	270.00	70.73	275.48	1.96	Up	5.82E-16	1.92E-14
114548	NLRP3	4470	812.67	2644.00	787.91	2697.84	1.78	Up	4.04E-24	2.08E-22
4830	NME1	1031	338.67	132.67	328.71	135.53	-1.28	Down	7.28E-12	1.87E-10
10316	NMUR1	3274	193.33	78.00	187.78	79.44	-1.24	Down	1.43E-06	2.13E-05
4854	NOTCH3	8089	843.00	377.00	817.72	384.94	-1.09	Down	1.47E-08	2.85E-07
10577	NPC2	921	4559.00	2055.33	4426.21	2099.20	-1.08	Down	3.79E-17	1.37E-15
4868	NPHS1	5024	5.00	26.00	4.84	26.54	2.45	Up	1.44E-04	1.48E-03
80896	NPL	3027	3028.67	810.00	2940.51	825.75	-1.83	Down	6.29E-27	3.68E-25
4883	NPR3	7450	43.00	8.00	41.66	8.21	-2.34	Down	4.17E-06	5.77E-05
283869	NPW	1033	33.67	7.00	32.60	7.14	-2.19	Down	1.06E-04	1.13E-03
3164	NR4A1	2692	1352.33	5505.00	1311.88	5617.54	2.10	Up	1.84E-30	1.24E-28
4929	NR4A2	3546	1466.67	5662.67	1421.44	5782.08	2.02	Up	2.60E-65	4.73E-63
8013	NR4A3	5707	864.00	4297.33	837.69	4382.11	2.39	Up	5.29E-17	1.89E-15
2649	NR6A1	1918	8.33	31.67	8.10	32.45	2.00	Up	2.81E-04	2.72E-03
3084	NRG1	3220	622.00	18.00	603.63	18.33	-5.04	Down	1.81E-85	5.07E-83
64943	NT5DC2	2105	4665.33	860.00	4529.45	879.48	-2.36	Down	9.42E-31	6.39E-29
4923	NTSR1	4158	83.33	302.67	80.85	308.72	1.93	Up	1.37E-12	3.65E-11
11247	NXPH4	1821	391.00	759.33	379.21	775.80	1.03	Up	7.45E-13	2.03E-11
220323	OAF	1957	1063.33	2280.67	1031.40	2332.24	1.18	Up	7.49E-22	3.36E-20
4939	OAS2	3647	2528.33	10605.33	2450.32	10807.77	2.14	Up	4.60E-04	4.22E-03
4940	OAS3	6646	910.33	10793.67	881.47	10996.21	3.64	Up	2.41E-05	2.95E-04
10439	OLFM1	2879	40.67	2.67	39.54	2.77	-3.84	Down	1.15E-09	2.48E-08
25903	OLFML2B	3240	2711.00	348.33	2633.79	355.55	-2.89	Down	1.58E-23	7.92E-22
79290	OR13A1	2078	23.00	2.67	22.30	2.74	-3.03	Down	7.24E-05	7.98E-04
734	OSGIN2	4246	507.67	1275.00	492.29	1306.44	1.41	Up	2.13E-04	2.12E-03
5008	OSM	1869	1758.67	37884.33	1707.91	38656.76	4.50	Up	4.82E-69	9.30E-67
9180	OSMR	5556	7.00	40.00	6.80	40.96	2.59	Up	9.60E-07	1.47E-05
5029	P2RY2	8736	90.67	321.00	88.00	327.08	1.89	Up	3.97E-07	6.50E-06
445815	PALM2-AKAP2	7534	44.00	118.67	42.63	121.25	1.51	Up	7.00E-08	1.26E-06
24145	PANX1	2782	434.67	953.00	421.26	975.01	1.21	Up	1.09E-11	2.78E-10
89932	PAPLN	5849	497.33	3505.67	482.57	3577.14	2.89	Up	2.40E-47	3.02E-45
9060	PAPSS2	3874	581.00	1692.00	563.36	1726.15	1.62	Up	1.16E-16	3.99E-15
54852	PAQR5	5480	136.67	12.67	132.28	13.05	-3.34	Down	3.29E-16	1.11E-14
64761	PARP12	3805	2614.00	6750.67	2535.55	6884.01	1.44	Up	6.62E-05	7.36E-04
54625	PARP14	7713	3375.33	6446.33	3269.05	6582.18	1.01	Up	7.85E-11	1.85E-09
83666	PARP9	6801	1862.67	5698.33	1805.11	5814.51	1.69	Up	2.15E-07	3.64E-06
7849	PAX8	4065	786.00	357.00	762.73	364.89	-1.06	Down	2.24E-13	6.31E-12
5091	PC	4192	1739.67	340.67	1686.18	349.45	-2.27	Down	5.06E-37	4.34E-35
5046	PCSK6	4559	53.67	19.33	52.06	19.75	-1.40	Down	5.67E-04	5.09E-03
80380	PDCD1LG2	2418	19.00	108.33	18.49	110.37	2.58	Up	2.37E-08	4.47E-07
5142	PDE4B	4309	3123.33	8457.33	3027.10	8640.33	1.51	Up	4.06E-40	3.84E-38
5154	PDGFA	2809	44.33	200.00	43.17	204.33	2.24	Up	5.26E-20	2.15E-18
56034	PDGFC	3079	521.00	127.33	505.70	130.08	-1.96	Down	2.70E-29	1.76E-27
8572	PDLIM4	2307	51.67	10.67	50.16	10.97	-2.19	Down	1.54E-06	2.29E-05
5175	PECAM1	6831	16519.33	2442.00	16028.22	2490.35	-2.69	Down	2.31E-115	1.11E-112
79605	PGBD5	3373	46.33	6.00	44.93	6.09	-2.88	Down	4.69E-08	8.54E-07
221692	PHACTR1	2896	112.67	445.00	109.29	455.23	2.06	Up	2.24E-23	1.12E-21
26227	PHGDH	2021	165.33	573.33	160.57	585.95	1.87	Up	1.20E-29	7.89E-28
22822	PHLDA1	5913	7946.33	3589.33	7708.04	3665.83	-1.07	Down	2.31E-21	9.98E-20
7262	PHLDA2	937	161.33	805.00	156.32	823.32	2.40	Up	7.36E-33	5.34E-31
415116	PIM3	2410	11865.33	26729.33	11507.65	27308.78	1.25	Up	1.50E-29	9.79E-28
8544	PIR	1576	63.67	21.33	61.89	21.80	-1.51	Down	1.05E-03	8.78E-03
9033	PKD2L1	3082	12.00	0.67	11.66	0.67	-4.11	Down	1.01E-03	8.46E-03
5321	PLA2G4A	2940	47.00	448.33	45.58	458.07	3.33	Up	2.19E-59	3.62E-57
51316	PLAC8	1442	618.00	1455.33	599.39	1487.56	1.31	Up	9.11E-24	4.61E-22
5326	PLAGL2	5656	2137.33	5191.33	2070.03	5310.57	1.36	Up	2.36E-12	6.27E-11
5327	PLAT	3173	43.33	321.33	42.08	328.00	2.96	Up	7.60E-41	7.37E-39
5329	PLAUR	1570	17501.00	98272.33	16976.63	100316.95	2.56	Up	4.00E-78	9.02E-76
79887	PLBD1	1951	165.33	30.67	160.46	31.31	-2.36	Down	1.22E-17	4.51E-16
23236	PLCB1	7221	89.00	36.67	86.13	37.50	-1.20	Down	1.20E-04	1.26E-03
257068	PLCXD2	2148	10.00	32.33	9.73	33.07	1.76	Up	8.37E-04	7.17E-03
5337	PLD1	6025	217.00	2529.00	210.56	2581.46	3.62	Up	9.14E-88	2.63E-85
23646	PLD3	2424	28638.67	8729.33	27798.56	8922.82	-1.64	Down	1.01E-33	7.63E-32
122618	PLD4	1964	211.67	56.67	205.72	57.93	-1.83	Down	6.53E-06	8.77E-05
1263	PLK3	2369	3508.67	7585.33	3403.26	7754.72	1.19	Up	1.04E-25	5.81E-24
5351	PLOD1	3047	3297.33	1443.67	3200.68	1474.05	-1.12	Down	5.07E-21	2.17E-19
5359	PLSCR1	2228	1213.33	3323.33	1177.34	3389.62	1.53	Up	5.16E-07	8.30E-06
84898	PLXDC2	2594	1005.33	234.67	974.95	239.29	-2.03	Down	1.76E-42	1.85E-40
5366	PMAIP1	1954	263.33	732.00	255.19	749.10	1.55	Up	7.25E-11	1.71E-09
56937	PMEPA1	4934	1708.67	3442.33	1657.07	3516.39	1.09	Up	2.76E-20	1.14E-18
83449	PMFBP1	3690	74.67	4.33	72.67	4.39	-4.05	Down	6.18E-09	1.26E-07
25953	PNKD	3129	4926.67	10203.00	4781.85	10414.48	1.12	Up	5.85E-21	2.50E-19
285848	PNPLA1	2478	25.33	246.33	24.57	251.49	3.36	Up	2.14E-39	1.99E-37
50640	PNPLA8	4859	852.00	1807.33	825.71	1849.33	1.16	Up	1.69E-08	3.23E-07
10957	PNRC1	2133	16373.00	41125.00	15871.88	42013.82	1.40	Up	5.39E-37	4.61E-35
8613	PPAP2B	3324	214.33	441.00	207.92	450.23	1.11	Up	1.88E-11	4.70E-10
23645	PPP1R15A	2399	17404.33	64943.67	16884.23	66319.53	1.97	Up	2.03E-69	3.96E-67
84919	PPP1R15B	5284	2675.67	5840.00	2592.32	5968.71	1.20	Up	9.99E-26	5.62E-24
648791	PPP1R3G	1745	101.67	26.00	98.87	26.46	-1.90	Down	9.94E-06	1.29E-04
151987	PPP4R2	1495	452.00	945.67	438.17	967.37	1.14	Up	8.58E-11	2.01E-09
639	PRDM1	5165	1968.33	4686.00	1908.75	4780.33	1.32	Up	2.86E-12	7.57E-11
85441	PRIC285	10002	1207.00	7340.00	1169.70	7477.05	2.68	Up	1.54E-04	1.58E-03
112464	PRKCDBP	1039	178.67	74.00	173.49	75.31	-1.20	Down	1.93E-04	1.93E-03
5617	PRL	1371	10.00	0.00	9.69	0.00	-13.24	Down	3.45E-04	3.26E-03
5624	PROC	1790	32.33	7.33	31.47	7.48	-2.07	Down	9.16E-04	7.75E-03
51334	PRR16	1798	129.33	254.67	125.08	260.70	1.06	Up	5.55E-04	4.99E-03
11098	PRSS23	3806	174.33	79.33	169.03	81.00	-1.06	Down	4.60E-06	6.30E-05
146547	PRSS36	2846	185.67	58.00	180.30	59.17	-1.61	Down	2.68E-11	6.58E-10
29968	PSAT1	2221	128.33	460.33	124.35	470.17	1.92	Up	2.11E-21	9.17E-20
8000	PSCA	1191	44.00	8.00	42.63	8.18	-2.38	Down	2.60E-06	3.72E-05
9050	PSTPIP2	3054	776.67	2568.00	752.85	2621.18	1.80	Up	6.11E-42	6.21E-40
5724	PTAFR	4318	3731.33	8409.67	3622.96	8577.06	1.24	Up	9.70E-09	1.93E-07
9536	PTGES	1787	117.67	7055.67	114.50	7197.48	5.97	Up	6.16E-71	1.25E-68
5738	PTGFRN	6160	1393.00	52.00	1352.97	52.93	-4.68	Down	3.27E-48	4.19E-46
5739	PTGIR	2103	585.67	2409.67	568.07	2464.04	2.12	Up	3.67E-52	5.09E-50
5742	PTGS1	5382	2249.00	836.00	2182.85	853.54	-1.35	Down	1.63E-27	9.71E-26
5743	PTGS2	4507	728.33	39556.67	706.01	40477.64	5.84	Up	1.35E-60	2.27E-58
5792	PTPRF	7733	12.33	38.33	12.00	39.06	1.70	Up	4.01E-04	3.72E-03
5798	PTPRN	3801	132.00	26.33	128.16	26.94	-2.25	Down	5.63E-14	1.66E-12
5806	PTX3	1955	40.67	210.33	39.38	215.06	2.45	Up	2.74E-23	1.36E-21
25797	QPCT	1719	325.00	711.67	315.23	727.35	1.21	Up	3.79E-16	1.27E-14
11031	RAB31	4009	3569.67	8868.67	3462.55	9053.78	1.39	Up	1.87E-34	1.44E-32
326624	RAB37	3091	988.33	441.67	959.17	450.37	-1.09	Down	1.17E-13	3.38E-12
115273	RAB42	1149	92.00	18.00	89.35	18.41	-2.28	Down	1.05E-10	2.44E-09
338382	RAB7B	3032	1382.00	5.33	1340.53	5.42	-7.95	Down	2.25E-226	4.69E-223
27342	RABGEF1	3832	1114.67	2422.33	1079.69	2477.57	1.20	Up	7.83E-14	2.29E-12
55698	RADIL	3682	31.33	65.33	30.44	66.59	1.13	Up	1.10E-03	9.13E-03
8437	RASAL1	3841	3978.00	114.67	3859.25	116.98	-5.04	Down	1.38E-252	5.17E-249
51655	RASD1	1814	79.00	174.33	76.70	178.18	1.22	Up	1.30E-07	2.26E-06
23551	RASD2	3047	28.33	785.00	27.47	801.61	4.87	Up	9.28E-130	6.20E-127
153020	RASGEF1B	2269	416.33	838.33	403.23	856.70	1.09	Up	1.83E-14	5.57E-13
25780	RASGRP3	4798	1467.00	518.00	1420.69	530.24	-1.42	Down	6.29E-12	1.63E-10
115727	RASGRP4	3235	1538.67	632.00	1492.83	644.69	-1.21	Down	1.16E-20	4.85E-19
10231	RCAN2	3438	12.67	80.33	12.29	82.04	2.74	Up	1.26E-12	3.38E-11
1102	RCBTB2	3204	2682.00	371.67	2601.90	379.29	-2.78	Down	1.58E-79	3.69E-77
92241	RCSD1	3012	3578.00	7241.67	3469.12	7401.54	1.09	Up	4.69E-22	2.12E-20
5962	RDX	4498	575.33	1662.33	557.93	1702.06	1.61	Up	7.93E-08	1.41E-06
5966	REL	2592	175.00	334.00	169.63	341.35	1.01	Up	1.76E-08	3.36E-07
56729	RETN	478	3.33	84.00	3.24	85.72	4.72	Up	6.23E-23	3.01E-21
731220	RFX8	1729	21.33	92.00	20.68	94.11	2.19	Up	1.21E-10	2.80E-09
23179	RGL1	5113	2745.33	477.00	2663.00	487.13	-2.45	Down	9.16E-80	2.20E-77
57139	RGL3	2571	27.67	4.67	26.87	4.76	-2.50	Down	1.21E-04	1.27E-03
5996	RGS1	1403	943.00	1895.00	914.74	1937.27	1.08	Up	3.31E-18	1.25E-16
6002	RGS12	6240	1418.33	518.67	1376.62	529.51	-1.38	Down	2.44E-17	8.92E-16
6004	RGS16	2432	234.00	1657.00	226.71	1693.01	2.90	Up	1.65E-92	5.63E-90
57414	RHBDD2	1878	16522.67	6964.67	16043.61	7108.10	-1.17	Down	3.28E-13	9.14E-12
79651	RHBDF2	3615	5287.67	11442.33	5130.46	11680.59	1.19	Up	2.25E-26	1.29E-24
162494	RHBDL3	4688	8.33	47.33	8.06	48.48	2.59	Up	1.11E-07	1.95E-06
51458	RHCG	1952	4.67	2045.33	4.50	2084.19	8.86	Up	6.38E-37	5.41E-35
58480	RHOU	4386	718.33	3850.33	696.61	3942.19	2.50	Up	3.37E-13	9.39E-12
8767	RIPK2	2588	581.00	3046.67	563.93	3115.75	2.47	Up	6.51E-51	8.83E-49
6023	RMRP	277	18.67	0.67	18.15	0.68	-4.75	Down	8.07E-06	1.07E-04
6029	RN7SL1	299	316.67	684.67	307.61	700.33	1.19	Up	2.18E-04	2.16E-03
6035	RNASE1	903	9966.67	2.00	9686.30	2.03	-12.22	Down	2.52E-61	4.32E-59
6038	RNASE4	1805	416.00	62.33	404.11	63.65	-2.67	Down	1.00E-22	4.76E-21
6039	RNASE6	1065	1618.00	47.67	1572.37	48.57	-5.02	Down	4.20E-26	2.39E-24
27289	RND1	1665	70.00	155.67	67.88	159.25	1.23	Up	3.63E-07	5.98E-06
84282	RNF135	2254	1813.00	836.33	1760.15	853.13	-1.04	Down	2.13E-11	5.29E-10
255488	RNF144B	5036	474.67	2389.00	460.22	2440.82	2.41	Up	4.30E-76	9.35E-74
254225	RNF169	7840	266.33	515.00	257.78	525.82	1.03	Up	8.89E-07	1.37E-05
6098	ROS1	7368	1.00	62.33	0.97	63.72	6.03	Up	1.09E-20	4.60E-19
57521	RPTOR	6856	3301.67	1411.33	3201.78	1440.38	-1.15	Down	3.49E-22	1.59E-20
6236	RRAD	1476	142.67	1964.33	138.41	2008.43	3.86	Up	7.33E-118	3.86E-115
6252	RTN1	3327	913.67	332.33	886.39	339.49	-1.38	Down	6.73E-22	3.04E-20
6275	S100A4	564	7492.67	1407.00	7264.44	1441.43	-2.33	Down	2.44E-65	4.48E-63
6277	S100A6	683	8109.33	3577.33	7870.05	3656.31	-1.11	Down	7.22E-12	1.86E-10
6285	S100B	1135	54.33	116.33	52.69	118.66	1.17	Up	1.56E-04	1.59E-03
1903	S1PR3	4404	196.33	447.67	190.07	458.50	1.27	Up	2.75E-04	2.67E-03
201191	SAMD14	3316	44.33	122.00	43.12	124.82	1.53	Up	5.12E-06	6.97E-05
23034	SAMD4A	6839	83.33	207.33	80.82	212.05	1.39	Up	2.61E-10	5.90E-09
374897	SBSN	1998	2.00	28.00	1.92	28.62	3.90	Up	1.73E-07	2.96E-06
286133	SCARA5	4170	3.00	141.00	2.91	143.84	5.63	Up	6.61E-41	6.48E-39
949	SCARB1	2759	362.33	135.00	351.37	138.02	-1.35	Down	2.05E-13	5.78E-12
8578	SCARF1	3864	73.00	280.67	70.67	287.01	2.02	Up	9.46E-22	4.20E-20
6447	SCG5	1244	43.67	91.67	42.31	93.68	1.15	Up	1.28E-04	1.33E-03
6324	SCN1B	1463	65.33	1004.00	63.37	1025.62	4.02	Up	3.42E-119	1.94E-116
59342	SCPEP1	1952	2198.00	707.67	2130.64	722.90	-1.56	Down	4.27E-35	3.33E-33
6383	SDC2	3485	19389.33	6894.67	18819.75	7032.70	-1.42	Down	3.70E-22	1.68E-20
9672	SDC3	5121	255.67	73.33	247.77	74.77	-1.73	Down	2.26E-11	5.58E-10
10993	SDS	1620	665.00	160.67	646.38	163.13	-1.99	Down	6.54E-07	1.04E-05
10512	SEMA3C	5189	153.00	452.33	148.69	461.50	1.63	Up	4.90E-15	1.54E-13
8482	SEMA7A	3393	2905.67	7301.00	2818.88	7445.77	1.40	Up	2.16E-09	4.56E-08
5265	SERPINA1	3532	11013.33	57600.33	10677.32	58837.39	2.46	Up	6.53E-103	2.78E-100
5055	SERPINB2	2180	28737.33	146320.67	27856.99	149902.67	2.43	Up	3.42E-08	6.32E-07
6318	SERPINB4	1736	0.00	49.33	0.00	50.35	15.62	Up	2.55E-19	1.01E-17
8710	SERPINB7	2244	0.00	2345.00	0.00	2398.44	21.19	Up	3.15E-170	3.68E-167
5272	SERPINB9	4167	3165.00	16868.67	3066.73	17219.76	2.49	Up	1.06E-80	2.60E-78
3053	SERPIND1	2237	10.33	117.33	9.97	119.62	3.58	Up	1.46E-10	3.37E-09
5054	SERPINE1	3207	244.67	15.67	237.20	16.00	-3.89	Down	4.61E-44	5.21E-42
5345	SERPINF2	2296	88.00	41.00	85.43	41.98	-1.03	Down	8.31E-04	7.14E-03
83667	SESN2	3547	2163.33	4842.00	2098.95	4946.06	1.24	Up	1.17E-26	6.79E-25
119392	SFR1	1518	188.33	621.67	182.75	634.44	1.80	Up	4.28E-28	2.62E-26
84251	SGIP1	4694	4.67	40.67	4.56	41.72	3.19	Up	3.45E-05	4.10E-04
166929	SGMS2	6246	216.67	95.67	210.24	97.48	-1.11	Down	2.49E-07	4.19E-06
130367	SGPP2	1200	98.00	382.00	94.83	390.79	2.04	Up	6.30E-17	2.22E-15
83442	SH3BGRL3	1131	52502.00	23830.33	50945.58	24346.77	-1.07	Down	2.25E-22	1.04E-20
23677	SH3BP4	5193	108.33	46.00	104.91	47.04	-1.16	Down	4.78E-05	5.51E-04
285590	SH3PXD2B	7793	294.00	3403.67	285.02	3471.59	3.61	Up	5.82E-35	4.52E-33
85358	SHANK3	7113	69.00	18.00	67.06	18.39	-1.87	Down	1.10E-06	1.67E-05
6461	SHB	6021	1053.33	342.33	1022.62	349.93	-1.55	Down	2.91E-24	1.52E-22
6474	SHOX2	3233	78.33	21.33	75.94	21.83	-1.80	Down	4.82E-07	7.79E-06
57619	SHROOM3	11023	2.67	186.33	2.61	190.03	6.18	Up	1.83E-38	1.64E-36
283514	SIAH3	4005	6.33	36.33	6.16	37.11	2.59	Up	2.93E-06	4.15E-05
114132	SIGLEC11	3183	74.33	28.00	72.02	28.62	-1.33	Down	1.13E-04	1.19E-03
100049587	SIGLEC14	2113	222.67	1073.33	216.12	1094.78	2.34	Up	1.51E-18	5.80E-17
284266	SIGLEC15	1523	8.33	891.00	8.07	911.93	6.82	Up	6.00E-50	8.02E-48
400709	SIGLEC16	1714	282.00	69.00	273.25	70.56	-1.95	Down	5.18E-20	2.12E-18
8778	SIGLEC5	2523	364.67	2598.67	354.28	2651.36	2.90	Up	3.25E-37	2.83E-35
10326	SIRPB1	2469	801.33	274.00	778.00	279.46	-1.48	Down	1.17E-20	4.88E-19
128646	SIRPD	868	11.33	0.00	11.05	0.00	-13.43	Down	1.19E-04	1.25E-03
6504	SLAMF1	2009	900.00	2294.67	872.12	2344.08	1.43	Up	1.19E-30	8.07E-29
57823	SLAMF7	2672	4707.00	15210.00	4563.05	15558.04	1.77	Up	3.02E-25	1.65E-23
89886	SLAMF9	1170	703.33	249.00	683.06	253.88	-1.43	Down	1.26E-11	3.18E-10
117247	SLC16A10	2918	1079.67	2423.33	1047.90	2474.91	1.24	Up	2.62E-24	1.37E-22
9120	SLC16A6	3955	975.33	186.00	946.32	189.57	-2.32	Down	6.05E-52	8.32E-50
10560	SLC19A2	3655	202.67	777.33	196.46	796.00	2.02	Up	1.96E-08	3.73E-07
6507	SLC1A3	4188	190.33	880.00	184.55	898.52	2.28	Up	6.05E-50	8.03E-48
6580	SLC22A1	1921	35.33	692.33	34.25	709.94	4.37	Up	2.15E-09	4.56E-08
55356	SLC22A15	4729	287.00	638.00	278.34	651.31	1.23	Up	7.25E-16	2.38E-14
9962	SLC23A2	6971	3876.33	1367.67	3755.06	1397.94	-1.43	Down	1.78E-21	7.75E-20
57419	SLC24A3	3905	47.00	675.67	45.57	688.48	3.92	Up	2.11E-14	6.37E-13
123041	SLC24A4	9773	54.00	197.00	52.37	201.08	1.94	Up	4.12E-16	1.38E-14
60386	SLC25A19	1675	2379.67	1004.33	2309.50	1024.84	-1.17	Down	1.40E-21	6.16E-20
51312	SLC25A37	1865	1010.33	12267.00	980.02	12543.89	3.68	Up	6.18E-108	2.82E-105
11001	SLC27A2	2408	43.33	158.33	42.04	161.39	1.94	Up	5.00E-09	1.03E-07
2030	SLC29A1	2503	887.33	315.00	860.75	321.57	-1.42	Down	1.46E-22	6.81E-21
11182	SLC2A6	2563	4171.00	13352.67	4047.49	13642.26	1.75	Up	7.59E-54	1.10E-51
7782	SLC30A4	4290	78.33	183.67	76.00	187.64	1.30	Up	1.09E-08	2.14E-07
206358	SLC36A1	5821	1898.33	568.67	1842.53	580.96	-1.67	Down	7.09E-38	6.29E-36
219855	SLC37A2	4196	9167.67	1260.33	8894.31	1287.92	-2.79	Down	2.00E-118	1.10E-115
64116	SLC39A8	4098	1984.00	12490.00	1924.08	12761.67	2.73	Up	2.02E-117	1.02E-114
84102	SLC41A2	3548	76.67	354.33	74.37	361.57	2.28	Up	2.50E-30	1.67E-28
23446	SLC44A1	4540	4645.67	1253.67	4502.90	1280.24	-1.81	Down	1.04E-45	1.24E-43
6531	SLC6A3	3952	13.00	47.67	12.67	48.81	1.95	Up	7.17E-04	6.27E-03
6536	SLC6A9	3390	22.67	254.00	21.95	259.21	3.56	Up	2.72E-42	2.83E-40
6541	SLC7A1	7357	1228.67	2663.33	1191.06	2721.74	1.19	Up	5.49E-23	2.67E-21
8140	SLC7A5	4543	2859.33	15442.67	2773.77	15763.87	2.51	Up	2.82E-74	6.00E-72
9056	SLC7A7	2566	1799.00	13751.67	1746.96	14033.73	3.01	Up	3.92E-58	6.39E-56
23428	SLC7A8	4257	701.33	29.00	681.31	29.74	-4.52	Down	1.25E-30	8.40E-29
121456	SLC9A7P1	3306	17.33	125.00	16.74	127.57	2.93	Up	1.42E-19	5.70E-18
11309	SLCO2B1	4362	1475.67	17.67	1434.17	17.98	-6.32	Down	6.01E-29	3.84E-27
28231	SLCO4A1	2796	2675.67	8290.33	2591.93	8500.24	1.71	Up	8.32E-04	7.15E-03
162394	SLFN5	4660	523.33	1128.67	507.40	1151.21	1.18	Up	3.96E-05	4.63E-04
10924	SMPDL3A	2210	266.67	686.33	259.25	700.02	1.43	Up	2.51E-09	5.26E-08
6525	SMTN	3336	804.00	2517.00	779.49	2576.22	1.72	Up	1.69E-10	3.85E-09
219537	SMTNL1	1649	19.67	50.67	19.07	51.69	1.44	Up	4.12E-04	3.82E-03
6615	SNAI1	1722	115.67	1791.67	112.26	1826.05	4.02	Up	1.56E-18	5.96E-17
6617	SNAPC1	2684	559.33	1370.00	542.03	1400.37	1.37	Up	4.02E-25	2.18E-23
29887	SNX10	2712	443.33	961.67	429.87	982.26	1.19	Up	8.92E-18	3.32E-16
51429	SNX9	4200	4178.00	16193.67	4049.75	16558.72	2.03	Up	4.05E-49	5.34E-47
8651	SOCS1	1216	1530.33	5323.67	1484.43	5433.37	1.87	Up	1.59E-38	1.44E-36
9021	SOCS3	2746	20597.00	79657.67	19977.68	81305.12	2.02	Up	2.57E-44	2.93E-42
6648	SOD2	1593	22466.33	98376.00	21791.72	100658.13	2.21	Up	6.80E-22	3.06E-20
6660	SOX5	4566	13.00	191.33	12.55	195.50	3.96	Up	5.82E-39	5.34E-37
6678	SPARC	3604	110.33	301.33	106.97	307.41	1.52	Up	4.84E-08	8.80E-07
132671	SPATA18	4314	4.00	21.00	3.92	21.45	2.45	Up	6.22E-04	5.53E-03
375686	SPATC1	2065	72.33	282.00	70.15	287.43	2.03	Up	2.16E-09	4.56E-08
6690	SPINK1	454	11.67	93.67	11.26	95.91	3.09	Up	3.91E-12	1.02E-10
6692	SPINT1	2484	3108.67	1444.33	3014.54	1478.40	-1.03	Down	4.11E-18	1.55E-16
399473	SPRED3	5075	46.67	109.67	45.22	112.08	1.31	Up	3.55E-06	4.95E-05
10253	SPRY2	2126	136.67	40.00	132.48	40.90	-1.70	Down	7.87E-10	1.72E-08
80176	SPSB1	3130	479.33	1022.00	464.63	1045.37	1.17	Up	6.77E-15	2.11E-13
51332	SPTBN5	11739	258.33	523.67	250.20	536.01	1.10	Up	1.33E-05	1.70E-04
10011	SRA1	2015	13324.67	4400.00	12925.50	4498.71	-1.52	Down	1.38E-41	1.38E-39
6714	SRC	4145	9780.00	24060.33	9485.09	24579.26	1.37	Up	3.32E-35	2.61E-33
79644	SRD5A3	4089	366.67	97.67	355.75	99.44	-1.84	Down	1.50E-21	6.55E-20
153443	SRFBP1	2836	60.00	118.00	58.10	120.62	1.05	Up	7.27E-05	8.01E-04
57522	SRGAP1	8475	93.00	274.67	90.03	280.62	1.64	Up	3.18E-14	9.52E-13
6345	SRL	4219	0.33	99.67	0.32	101.80	8.32	Up	1.53E-35	1.21E-33
6752	SSTR2	2996	19.00	166.67	18.48	170.58	3.21	Up	1.40E-18	5.37E-17
10402	ST3GAL6	3571	408.33	165.00	396.37	168.66	-1.23	Down	1.80E-12	4.81E-11
10610	ST6GALNAC2	2105	330.67	883.67	321.14	900.28	1.49	Up	7.13E-05	7.87E-04
23166	STAB1	7965	18875.33	1028.67	18333.25	1047.41	-4.13	Down	1.97E-45	2.31E-43
6769	STAC	2963	170.67	40.00	165.48	40.65	-2.03	Down	3.78E-05	4.45E-04
246329	STAC3	1643	220.00	86.33	213.49	88.29	-1.27	Down	4.25E-09	8.76E-08
9754	STARD8	4962	795.67	1526.67	770.35	1561.25	1.02	Up	5.13E-10	1.14E-08
6781	STC1	3897	693.00	256.33	670.89	262.39	-1.35	Down	4.47E-04	4.11E-03
8614	STC2	5361	21.33	103.33	20.72	105.72	2.35	Up	8.13E-13	2.20E-11
26872	STEAP1	1330	9.33	41.33	9.02	42.16	2.22	Up	7.91E-06	1.05E-04
55240	STEAP3	4285	48.33	490.33	46.83	499.25	3.41	Up	1.12E-08	2.19E-07
85439	STON2	12957	7.00	30.67	6.75	31.24	2.21	Up	1.27E-04	1.33E-03
8676	STX11	5509	1890.00	4199.67	1832.27	4290.78	1.23	Up	7.58E-26	4.27E-24
55959	SULF2	4248	4358.00	1057.00	4228.56	1077.29	-1.97	Down	4.27E-39	3.93E-37
6853	SYN1	3210	209.67	432.67	203.54	441.48	1.12	Up	2.07E-11	5.15E-10
11346	SYNPO	5397	329.67	736.67	319.56	752.35	1.24	Up	4.92E-17	1.76E-15
125058	TBC1D16	10956	312.33	1231.33	302.74	1261.42	2.06	Up	9.10E-07	1.40E-05
23329	TBC1D30	7840	230.67	504.00	223.92	514.39	1.20	Up	4.42E-13	1.22E-11
51256	TBC1D7	1322	237.67	570.33	230.25	583.30	1.34	Up	2.48E-17	9.04E-16
23158	TBC1D9	5507	909.00	3162.33	881.68	3233.28	1.87	Up	4.96E-49	6.50E-47
6926	TBX3	4814	1.33	39.33	1.30	40.06	4.95	Up	3.11E-07	5.16E-06
9496	TBX4	2470	0.00	10.00	0.00	10.23	13.32	Up	1.79E-04	1.80E-03
6916	TBXAS1	2385	4515.00	1743.00	4382.79	1780.12	-1.30	Down	1.66E-26	9.55E-25
6948	TCN2	2104	51.67	16.33	50.15	16.60	-1.60	Down	1.80E-04	1.81E-03
343521	TCTEX1D4	1278	17.67	46.00	17.15	47.07	1.46	Up	6.65E-04	5.87E-03
122402	TDRD9	4782	30.33	310.33	29.36	317.56	3.43	Up	1.10E-27	6.55E-26
7039	TGFA	4326	229.67	739.00	222.60	753.64	1.76	Up	1.05E-12	2.83E-11
7045	TGFBI	2805	34299.67	639.67	33336.36	650.80	-5.68	Down	6.15E-39	5.62E-37
9333	TGM5	2777	59.00	10.00	57.27	10.20	-2.49	Down	2.42E-08	4.57E-07
7057	THBS1	5820	366053.67	92103.67	355093.07	93789.96	-1.92	Down	2.01E-46	2.49E-44
92610	TIFA	3090	619.33	1305.67	600.31	1336.85	1.16	Up	2.18E-05	2.69E-04
7078	TIMP3	5496	13.00	308.67	12.56	314.84	4.65	Up	1.10E-24	5.86E-23
64129	TINAGL1	2252	33.67	6.00	32.68	6.15	-2.41	Down	3.28E-05	3.92E-04
9414	TJP2	4725	545.00	1296.00	528.63	1322.68	1.32	Up	6.96E-22	3.12E-20
7084	TK2	6061	773.67	351.67	751.15	358.05	-1.07	Down	2.10E-05	2.60E-04
8277	TKTL1	2652	563.33	38.67	546.91	39.52	-3.79	Down	2.63E-77	5.87E-75
7099	TLR4	5781	1130.00	447.00	1095.84	456.32	-1.26	Down	2.75E-20	1.14E-18
4071	TM4SF1	1712	2.00	231.67	1.94	236.70	6.93	Up	8.10E-70	1.61E-67
116211	TM4SF19	1077	52.33	190.33	50.76	194.66	1.94	Up	1.11E-15	3.60E-14
81501	TM7SF4	2009	35.33	3.00	34.16	3.04	-3.49	Down	3.58E-07	5.91E-06
338773	TMEM119	2701	56.33	16.33	54.67	16.75	-1.71	Down	3.37E-05	4.02E-04
54972	TMEM132A	3520	314.33	5067.00	304.81	5190.02	4.09	Up	4.62E-17	1.66E-15
55314	TMEM144	3318	34.33	7.00	33.41	7.13	-2.23	Down	1.16E-03	9.55E-03
25907	TMEM158	1876	1012.33	401.00	981.57	409.99	-1.26	Down	1.76E-19	6.99E-18
81615	TMEM163	1901	468.00	107.00	454.07	109.03	-2.06	Down	1.25E-29	8.22E-28
100113407	TMEM170B	8413	1214.00	553.67	1177.36	565.79	-1.06	Down	2.15E-15	6.85E-14
55151	TMEM38B	3558	220.67	534.00	213.95	545.62	1.35	Up	4.93E-17	1.76E-15
93109	TMEM44	2503	262.67	648.00	254.74	661.83	1.38	Up	2.79E-19	1.10E-17
55092	TMEM51	2031	2668.00	975.33	2591.60	995.61	-1.38	Down	3.98E-12	1.04E-10
79639	TMEM53	1614	233.67	76.33	226.99	77.95	-1.54	Down	2.24E-08	4.24E-07
113452	TMEM54	1063	14.00	49.67	13.60	50.84	1.90	Up	1.31E-05	1.68E-04
92162	TMEM88	887	102.67	328.33	99.59	334.79	1.75	Up	2.16E-06	3.14E-05
3371	TNC	8605	3.33	34.67	3.22	35.62	3.47	Up	1.08E-03	9.01E-03
7124	TNF	1686	2260.00	4823.33	2190.96	4927.23	1.17	Up	4.63E-24	2.38E-22
7127	TNFAIP2	4180	13014.33	25557.00	12611.73	26104.58	1.05	Up	1.47E-21	6.46E-20
7128	TNFAIP3	4753	12486.67	49687.00	12104.04	50717.76	2.07	Up	6.29E-52	8.59E-50
7130	TNFAIP6	1439	115.67	6963.00	112.28	7124.87	5.99	Up	2.28E-70	4.59E-68
8793	TNFRSF10D	3569	2706.67	1102.33	2619.76	1129.50	-1.21	Down	2.97E-05	3.58E-04
8792	TNFRSF11A	4593	100.67	43.67	97.47	44.57	-1.13	Down	1.19E-04	1.25E-03
27242	TNFRSF21	3662	153.67	1808.00	149.56	1843.75	3.62	Up	1.01E-26	5.86E-25
8771	TNFRSF6B	1155	9.33	189.00	9.10	193.25	4.41	Up	4.39E-43	4.78E-41
3604	TNFRSF9	6001	363.00	800.00	351.86	817.51	1.22	Up	3.86E-17	1.39E-15
9966	TNFSF15	6705	72.00	1107.00	69.83	1134.13	4.02	Up	1.79E-13	5.09E-12
8744	TNFSF9	1680	116.67	228.00	113.31	233.30	1.04	Up	6.35E-07	1.01E-05
10318	TNIP1	2950	28601.33	63785.33	27753.28	65148.69	1.23	Up	2.80E-29	1.82E-27
79931	TNIP3	2450	113.33	3806.67	109.92	3888.15	5.14	Up	5.24E-261	2.45E-257
7136	TNNI2	746	101.33	20.00	98.48	20.46	-2.27	Down	2.06E-07	3.51E-06
7138	TNNT1	1059	622.33	124.33	604.29	126.88	-2.25	Down	6.15E-16	2.03E-14
7139	TNNT2	1307	60.33	132.33	58.56	135.39	1.21	Up	1.08E-05	1.40E-04
7145	TNS1	10276	6076.67	1169.33	5894.96	1192.76	-2.31	Down	4.98E-42	5.12E-40
84969	TOX2	2558	89.67	211.33	87.10	215.46	1.31	Up	2.05E-05	2.54E-04
63970	TP53AIP1	3158	85.00	24.33	82.30	25.04	-1.72	Down	6.39E-04	5.67E-03
58476	TP53INP2	4124	1713.67	3625.33	1661.37	3702.30	1.16	Up	7.86E-23	3.77E-21
8460	TPST1	2062	974.00	423.00	945.05	432.17	-1.13	Down	5.82E-16	1.92E-14
7185	TRAF1	4450	11097.33	36082.67	10762.00	36871.61	1.78	Up	8.81E-57	1.35E-54
10758	TRAF3IP2	6355	1265.33	3748.00	1227.94	3826.34	1.64	Up	8.42E-43	9.06E-41
54209	TREM2	1076	122.67	0.67	119.21	0.67	-7.47	Down	9.99E-17	3.48E-15
57761	TRIB3	2469	701.00	1753.00	679.89	1790.63	1.40	Up	7.22E-28	4.38E-26
10346	TRIM22	3111	4089.00	11148.67	3963.55	11368.69	1.52	Up	1.46E-04	1.50E-03
55521	TRIM36	4456	128.33	628.67	124.38	643.39	2.37	Up	1.43E-15	4.61E-14
81844	TRIM56	3547	268.00	577.67	259.34	589.71	1.19	Up	1.49E-08	2.88E-07
9322	TRIP10	2029	3867.33	9876.00	3751.06	10092.34	1.43	Up	1.71E-36	1.43E-34
7226	TRPM2	5879	1030.33	7987.67	999.62	8159.35	3.03	Up	3.04E-135	2.19E-132
59341	TRPV4	3250	2.33	20.67	2.28	21.14	3.21	Up	3.28E-04	3.12E-03
85480	TSLP	3834	0.67	39.00	0.65	39.95	5.93	Up	1.91E-13	5.41E-12
128854	TSPY26P	1215	23.33	60.33	22.55	61.76	1.45	Up	1.19E-04	1.25E-03
7305	TYROBP	608	14420.00	5324.67	13995.78	5436.44	-1.36	Down	4.84E-34	3.67E-32
92181	UBTD2	3015	713.67	1385.00	691.96	1418.28	1.04	Up	3.85E-04	3.58E-03
91544	UBXN11	1869	5003.67	2257.00	4858.90	2302.35	-1.08	Down	1.90E-07	3.25E-06
7357	UGCG	1637	93.00	213.00	89.99	217.76	1.27	Up	3.35E-09	6.97E-08
80329	ULBP1	3160	8.33	43.33	8.07	44.21	2.45	Up	9.33E-07	1.44E-05
51733	UPB1	2167	101.67	284.33	98.83	290.98	1.56	Up	4.19E-09	8.66E-08
55697	VAC14	3107	2354.00	4645.00	2283.28	4744.70	1.06	Up	5.43E-20	2.21E-18
1462	VCAN	12416	22951.33	5847.33	22253.75	5950.01	-1.90	Down	2.55E-25	1.40E-23
284013	VMO1	821	10898.00	612.00	10589.40	623.93	-4.09	Down	7.58E-22	3.39E-20
55350	VNN3	1780	142.67	427.33	138.41	436.40	1.66	Up	5.91E-21	2.51E-19
11326	VSIG4	2209	182.33	4.33	177.01	4.41	-5.33	Down	2.56E-28	1.59E-26
7450	VWF	8833	73.00	17.67	70.95	18.03	-1.98	Down	1.09E-03	9.03E-03
7453	WARS	2884	6771.00	18400.00	6561.66	18791.23	1.52	Up	6.67E-42	6.72E-40
51186	WBP5	1102	151.00	340.33	146.44	348.70	1.25	Up	6.96E-04	6.11E-03
79971	WLS	2810	95.67	224.33	92.71	229.68	1.31	Up	5.63E-06	7.64E-05
65268	WNK2	6834	33.33	98.33	32.33	100.52	1.64	Up	1.09E-07	1.92E-06
7474	WNT5A	6194	33.67	191.00	32.72	195.16	2.58	Up	2.84E-23	1.40E-21
54739	XAF1	3638	848.00	8672.00	822.03	8830.29	3.43	Up	5.97E-06	8.06E-05
389668	XKR9	3191	34.00	77.00	32.86	78.63	1.26	Up	1.29E-04	1.35E-03
79413	ZBED2	2226	310.00	131.00	300.21	133.97	-1.16	Down	2.10E-06	3.07E-05
84327	ZBED3	1437	9.00	32.33	8.70	33.01	1.92	Up	3.79E-04	3.54E-03
65986	ZBTB10	9958	522.67	1728.00	506.86	1765.09	1.80	Up	6.08E-43	6.58E-41
27033	ZBTB32	1960	984.33	1952.33	954.90	1992.86	1.06	Up	1.85E-16	6.34E-15
80149	ZC3H12A	2737	5862.00	18958.67	5682.68	19389.19	1.77	Up	3.24E-29	2.10E-27
85463	ZC3H12C	8807	151.67	732.00	147.18	749.40	2.35	Up	1.60E-09	3.42E-08
131540	ZDHHC19	1370	7.00	76.00	6.81	77.32	3.51	Up	3.48E-06	4.86E-05
85446	ZFHX2	9188	44.67	94.33	43.42	96.35	1.15	Up	9.40E-05	1.01E-03
7538	ZFP36	1752	15801.33	37669.33	15327.12	38430.19	1.33	Up	1.85E-13	5.25E-12
139735	ZFP92	1251	9.00	31.33	8.69	31.98	1.88	Up	5.92E-04	5.28E-03
84225	ZMYND15	2448	1673.33	433.00	1624.39	441.14	-1.88	Down	1.55E-26	8.91E-25
7755	ZNF205	2077	156.00	71.33	151.60	72.86	-1.06	Down	3.40E-05	4.04E-04
25946	ZNF385A	2421	15653.67	2869.67	15191.42	2927.40	-2.38	Down	7.17E-93	2.49E-90
201181	ZNF385C	2596	20.67	135.67	20.08	138.72	2.79	Up	2.97E-19	1.17E-17
58499	ZNF462	8306	2.00	15.67	1.94	16.08	3.05	Up	7.66E-04	6.64E-03
168544	ZNF467	2295	3454.33	1039.67	3351.13	1064.76	-1.65	Down	1.35E-42	1.44E-40
257101	ZNF683	1668	1018.67	458.67	988.98	467.66	-1.08	Down	2.31E-09	4.86E-08
7784	ZP3	1494	79.00	184.00	76.66	187.98	1.29	Up	1.31E-08	2.56E-07
65249	ZSWIM4	4339	3341.33	6714.67	3238.01	6865.62	1.08	Up	2.26E-14	6.79E-13
