# Supplementary material for: Pro- and anti-inflammatory responses of peripheral blood mononuclear cells induced by Staphylococcus aureus and Pseudomonas aeruginosa phages
Source: Sci Rep. 2017 Aug 14;7:8004. doi: 10.1038/s41598-017-08336-9 (PMC5556114; doi:10.1038/s41598-017-08336-9)
Supplement: Supplementary file 4 — Supplementary Table S4 [file 41598_2017_8336_MOESM4_ESM.xlsx]

## Sheet: Blad1
Table S4: Differentially expressed genes exclusively present in the P. aeruginosa phage PNM stimulated dataset.
Symbol	log2Ratio(LBR19/Control)	P-value	FDR
RMRP	-4.75	8.07e-06	0.000107
CAMK1	-4.15	5.69e-58	9.1e-56
FAM131C	-2.96	5.54e-24	2.83e-22
NCRNA00256A	-2.56	4.85e-16	1.61e-14
NCRNA00256B	-2.36	1.57e-10	3.6e-09
MEIS3	-1.79	0.000268	0.00261
SPRY2	-1.7	7.87e-10	1.72e-08
F13A1	-1.64	1.22e-08	2.39e-07
ADAMTSL4	-1.61	1.03e-08	2.04e-07
ALCAM	-1.57	1.95e-33	1.45e-31
CABP4	-1.44	2.42e-10	5.49e-09
ADAM28	-1.41	1.8e-22	8.34e-21
PCSK6	-1.4	0.000567	0.00509
HLA-DMA	-1.37	1.68e-28	1.05e-26
ADAMTS1	-1.3	1.04e-05	0.000136
LOC729041	-1.3	0.000965	0.00813
ITGA6	-1.3	1.96e-05	0.000244
NME1	-1.28	7.28e-12	1.87e-10
FLT3	-1.26	0.000172	0.00174
NCR3	-1.25	5.76e-13	1.57e-11
DENND1B	-1.24	1.09e-14	3.35e-13
NMUR1	-1.24	1.43e-06	2.13e-05
DHCR24	-1.21	6.55e-19	2.54e-17
LOC100505746	-1.21	3.36e-22	1.54e-20
PLCB1	-1.2	0.00012	0.00126
ZBED2	-1.16	2.1e-06	3.07e-05
KCP	-1.13	0.000902	0.00766
DGKE	-1.12	3.52e-11	8.56e-10
CTNNBIP1	-1.12	6.95e-08	1.25e-06
LY86	-1.11	0.000798	0.00688
GATM	-1.11	3.02e-05	0.000364
RAB37	-1.09	1.17e-13	3.38e-12
ITGAM	-1.08	1.94e-13	5.5e-12
HLA-DRB1	-1.07	9.18e-19	3.54e-17
PRSS23	-1.06	4.6e-06	6.3e-05
FCRL6	-1.05	1.62e-07	2.79e-06
LPAR6	-1.03	4.11e-15	1.3e-13
APOL4	-1.02	2.09e-05	0.000258
HLA-DMB	-1.02	1.29e-16	4.45e-15
DLEU1	-1.02	0.000686	0.00604
IER5	1	9.44e-20	3.82e-18
FMN1	1.01	1.73e-05	0.000217
LYN	1.01	4.19e-20	1.72e-18
LONRF3	1.01	0.000522	0.00472
STARD8	1.02	5.13e-10	1.14e-08
RNF169	1.03	8.89e-07	1.37e-05
LOC730227	1.03	0.000254	0.00249
ARHGAP31	1.03	2.91e-17	1.06e-15
NXPH4	1.03	7.45e-13	2.03e-11
CXCR6	1.03	1.08e-15	3.51e-14
MYO1G	1.03	4.43e-12	1.16e-10
LOC100133445	1.03	4.02e-14	1.2e-12
C5orf32	1.04	2.43e-15	7.74e-14
LCP2	1.04	7.36e-21	3.12e-19
NAB1	1.04	1.7e-11	4.26e-10
FAM167A	1.05	2.75e-06	3.91e-05
NFE2L2	1.05	1.1e-20	4.64e-19
VAC14	1.06	5.43e-20	2.21e-18
PRR16	1.06	0.000555	0.00499
NKD1	1.06	2.74e-08	5.13e-07
LRRC3	1.06	9.59e-05	0.00103
LILRB1	1.06	3.32e-05	0.000396
ACO1	1.06	8.37e-14	2.44e-12
LRP12	1.07	1.16e-07	2.03e-06
ERN1	1.07	4.01e-11	9.7e-10
CSNK1E	1.07	1.8e-18	6.87e-17
LYPD3	1.08	2.31e-11	5.7e-10
KCNG1	1.08	0.000659	0.00583
DLGAP3	1.08	3.29e-06	4.62e-05
MAP7	1.08	0.000932	0.00788
MTHFS	1.08	7.81e-07	1.22e-05
ZSWIM4	1.08	2.26e-14	6.79e-13
PMEPA1	1.09	2.76e-20	1.14e-18
SPTBN5	1.1	1.33e-05	0.00017
LRCH3	1.1	2.14e-06	3.12e-05
NINJ1	1.11	7.4e-24	3.77e-22
AQP9	1.11	1.26e-23	6.33e-22
LOC100131532	1.11	0.00119	0.00975
ELL	1.11	1.01e-22	4.81e-21
PPAP2B	1.11	1.88e-11	4.7e-10
SYN1	1.12	2.07e-11	5.15e-10
PNKD	1.12	5.85e-21	2.5e-19
RADIL	1.13	0.0011	0.00913
MAP4K4	1.13	1.68e-23	8.43e-22
HLX	1.13	1.57e-21	6.83e-20
LOC100130357	1.13	2.4e-06	3.45e-05
C6orf105	1.14	1.65e-11	4.15e-10
PPP4R2	1.14	8.58e-11	2.01e-09
CHST15	1.14	8.95e-23	4.27e-21
SCG5	1.15	0.000128	0.00133
TP53INP2	1.16	7.86e-23	3.77e-21
MGLL	1.16	1.15e-22	5.45e-21
PNPLA8	1.16	1.69e-08	3.23e-07
DENND5A	1.17	2.38e-25	1.31e-23
SPSB1	1.17	6.77e-15	2.11e-13
S100B	1.17	0.000156	0.00159
GPR157	1.17	5.31e-05	0.000604
OAF	1.18	7.49e-22	3.36e-20
CD48	1.18	1.07e-25	5.97e-24
SLFN5	1.18	3.96e-05	0.000463
C15orf48	1.19	6.66e-23	3.21e-21
TRIM56	1.19	1.49e-08	2.88e-07
RN7SL1	1.19	0.000218	0.00216
FLJ45445	1.19	5.4e-19	2.11e-17
PLK3	1.19	1.04e-25	5.81e-24
RABGEF1	1.2	7.83e-14	2.29e-12
FAM20A	1.2	0.000473	0.00433
TBC1D30	1.2	4.42e-13	1.22e-11
QPCT	1.21	3.79e-16	1.27e-14
FAM70B	1.21	1.45e-08	2.8e-07
AQP6	1.21	4.67e-05	0.00054
ABCA1	1.21	7.91e-25	4.23e-23
TNNT2	1.21	1.08e-05	0.00014
PANX1	1.21	1.09e-11	2.78e-10
LGALS3BP	1.21	1.03e-06	1.57e-05
RASD1	1.22	1.3e-07	2.26e-06
HELB	1.22	0.000113	0.00119
LOC650623	1.22	6e-05	0.000675
KIAA0247	1.22	5.8e-28	3.53e-26
SLC22A15	1.23	7.25e-16	2.38e-14
STX11	1.23	7.58e-26	4.27e-24
TNIP1	1.23	2.8e-29	1.82e-27
SESN2	1.24	1.17e-26	6.79e-25
SLC16A10	1.24	2.62e-24	1.37e-22
PTAFR	1.24	9.7e-09	1.93e-07
WBP5	1.25	0.000696	0.00611
A4GALT	1.26	0.000483	0.00442
XKR9	1.26	0.000129	0.00135
BTG3	1.26	1.72e-15	5.51e-14
DLC1	1.27	0.000718	0.00627
ABL2	1.27	1.1e-17	4.09e-16
ATP13A3	1.27	4.13e-30	2.74e-28
S1PR3	1.27	0.000275	0.00267
CDC42EP3	1.28	1.88e-22	8.7e-21
ELK1	1.28	1.37e-22	6.43e-21
CEP135	1.28	3.45e-23	1.7e-21
IRS2	1.28	3.35e-24	1.75e-22
NEFH	1.28	0.000909	0.0077
MAP3K4	1.29	8.5e-28	5.12e-26
ZP3	1.29	1.31e-08	2.56e-07
CSDA	1.3	6.64e-29	4.23e-27
NCRNA00241	1.3	0.000328	0.00312
SLC30A4	1.3	1.09e-08	2.14e-07
CFP	1.3	6.7e-06	8.98e-05
WLS	1.31	5.63e-06	7.64e-05
SPRED3	1.31	3.55e-06	4.95e-05
TJP2	1.32	6.96e-22	3.12e-20
FMNL2	1.33	2.08e-07	3.53e-06
MSC	1.33	7.11e-05	0.000786
TBC1D7	1.34	2.48e-17	9.04e-16
TMEM38B	1.35	4.93e-17	1.76e-15
DCUN1D3	1.35	6.2e-23	3.01e-21
PLAGL2	1.36	2.36e-12	6.27e-11
MN1	1.36	3.12e-22	1.43e-20
MB21D2	1.36	1.94e-18	7.37e-17
ANKRD57	1.37	1.84e-23	9.18e-22
SRC	1.37	3.32e-35	2.61e-33
TMEM44	1.38	2.79e-19	1.1e-17
L1CAM	1.38	1.6e-17	5.91e-16
ITIH1	1.39	5.18e-05	0.000592
RAB31	1.39	1.87e-34	1.44e-32
IRAK3	1.39	9.11e-30	6.03e-28
CREG1	1.39	1.72e-14	5.25e-13
MTF1	1.4	1.25e-33	9.38e-32
OSGIN2	1.41	0.000213	0.00212
ETS2	1.42	2.97e-18	1.13e-16
KNDC1	1.43	2.88e-05	0.000349
MEFV	1.43	6.06e-05	0.00068
C9orf46	1.43	1.17e-13	3.38e-12
SMPDL3A	1.43	2.51e-09	5.26e-08
LILRA1	1.44	2.87e-05	0.000347
GPR137B	1.44	3.01e-33	2.22e-31
ARL4A	1.45	0.00048	0.00439
TSPY26P	1.45	0.000119	0.00125
HYDIN2	1.46	5.33e-12	1.38e-10
MT1H	1.46	0.00118	0.0097
LAD1	1.47	8.86e-29	5.62e-27
ERGIC1	1.48	7.67e-38	6.77e-36
FLJ34208	1.48	8.45e-10	1.84e-08
ST6GALNAC2	1.49	7.13e-05	0.000787
FMO5	1.49	8.08e-07	1.26e-05
CLEC4D	1.5	1.84e-07	3.15e-06
FNDC3B	1.5	6.84e-32	4.81e-30
BASP1	1.5	1.78e-41	1.76e-39
ARHGEF10L	1.5	3.42e-35	2.68e-33
NANOS3	1.5	0.000506	0.0046
ATP1B4	1.5	4.5e-13	1.24e-11
PALM2-AKAP2	1.51	7e-08	1.26e-06
C12orf61	1.51	5.6e-07	8.97e-06
ALPK2	1.52	2.03e-12	5.4e-11
CPM	1.52	1.2e-15	3.87e-14
SPARC	1.52	4.84e-08	8.8e-07
CTSH	1.52	1.9e-42	1.99e-40
PLSCR1	1.53	5.16e-07	8.3e-06
LPP-AS2	1.53	1.35e-05	0.000173
HCK	1.54	4.62e-44	5.21e-42
CD82	1.56	1.63e-44	1.87e-42
UPB1	1.56	4.19e-09	8.66e-08
KCNH4	1.56	9.08e-07	1.4e-05
ENTPD7	1.58	1.01e-08	2e-07
MAFA	1.58	0.00073	0.00636
DFNA5	1.58	5.83e-16	1.93e-14
EBLN2	1.59	0.000528	0.00477
HTRA3	1.59	0.000171	0.00173
C9orf30	1.59	1.54e-33	1.15e-31
DLEU7	1.6	6.68e-05	0.000742
BAI1	1.6	1.67e-24	8.86e-23
DNER	1.6	2.37e-35	1.87e-33
CHI3L1	1.61	0.000702	0.00616
CH25H	1.61	0.000101	0.00108
PAPSS2	1.62	1.16e-16	3.99e-15
ARHGEF17	1.62	2.65e-11	6.52e-10
LY6E	1.63	0.000166	0.00169
SEMA3C	1.63	4.9e-15	1.54e-13
AMPD3	1.63	1.33e-45	1.58e-43
WNK2	1.64	1.09e-07	1.92e-06
TRAF3IP2	1.64	8.42e-43	9.06e-41
VNN3	1.66	5.91e-21	2.51e-19
LOC200261	1.66	2.52e-08	4.73e-07
MT1F	1.67	1.18e-16	4.08e-15
HRH1	1.67	1.82e-17	6.68e-16
IRF7	1.67	3.59e-07	5.92e-06
AGRN	1.69	2.88e-31	2e-29
CCRL2	1.69	5.83e-46	7.09e-44
SLCO4A1	1.71	0.000832	0.00715
SMTN	1.72	1.69e-10	3.85e-09
NAMPT	1.73	2.29e-54	3.35e-52
KANK1	1.74	6e-24	3.06e-22
SLC2A6	1.75	7.59e-54	1.1e-51
TGFA	1.76	1.05e-12	2.83e-11
HMGN2P46	1.77	1.25e-12	3.37e-11
ZC3H12A	1.77	3.24e-29	2.1e-27
NLRP3	1.78	4.04e-24	2.08e-22
ADA	1.78	5.21e-55	7.68e-53
EHD1	1.79	1.08e-57	1.69e-55
MYLK	1.8	5.33e-05	0.000607
LDLRAD3	1.83	4.35e-11	1.05e-09
CDC42EP2	1.86	4.06e-58	6.56e-56
MCTP1	1.86	1.68e-07	2.89e-06
TBC1D9	1.87	4.96e-49	6.5e-47
ZFP92	1.88	0.000592	0.00528
P2RY2	1.89	3.97e-07	6.5e-06
TMEM54	1.9	1.31e-05	0.000168
ZBED3	1.92	0.000379	0.00354
NTSR1	1.93	1.37e-12	3.65e-11
ACSL5	1.94	3.16e-16	1.06e-14
TM4SF19	1.94	1.11e-15	3.6e-14
SLC24A4	1.94	4.12e-16	1.38e-14
MPZL1	1.96	5.48e-23	2.67e-21
NKX3-1	1.96	5.82e-16	1.92e-14
C13orf29	1.98	2.41e-06	3.47e-05
C22orf45	2	2.96e-09	6.16e-08
NR6A1	2	0.000281	0.00272
SCARF1	2.02	9.46e-22	4.2e-20
SOCS3	2.02	2.57e-44	2.93e-42
SPATC1	2.03	2.16e-09	4.56e-08
PHACTR1	2.06	2.24e-23	1.12e-21
TBC1D16	2.06	9.1e-07	1.4e-05
LIF	2.1	3.79e-46	4.67e-44
PTGIR	2.12	3.67e-52	5.09e-50
HRH2	2.13	2.37e-05	0.00029
LOC100127888	2.15	0.000514	0.00466
EIF2AK2	2.16	3.69e-05	0.000436
FNIP2	2.16	2.79e-57	4.31e-55
RFX8	2.19	1.21e-10	2.8e-09
SOD2	2.21	6.8e-22	3.06e-20
DTX4	2.21	1.52e-05	0.000192
STON2	2.21	0.000127	0.00133
MT1G	2.21	3.15e-08	5.85e-07
STEAP1	2.22	7.91e-06	0.000105
LIMK2	2.23	1.14e-83	3.04e-81
DUSP1	2.25	4.59e-29	2.94e-27
LILRA3	2.29	2.23e-05	0.000274
C1orf61	2.29	9.93e-05	0.00106
FFAR2	2.31	1.23e-06	1.87e-05
BCAT1	2.31	9.3e-80	2.2e-77
MARCKS	2.34	2.39e-92	7.84e-90
SIGLEC14	2.34	1.51e-18	5.8e-17
CASP5	2.35	2.17e-20	8.99e-19
MT2A	2.35	1.46e-84	3.96e-82
STC2	2.35	8.13e-13	2.2e-11
ARNT2	2.37	2.06e-65	3.81e-63
CXCL3	2.37	1.07e-27	6.41e-26
TRIM36	2.37	1.43e-15	4.61e-14
HS3ST3B1	2.37	7.38e-58	1.17e-55
C19orf59	2.38	2.32e-90	7.24e-88
DCBLD1	2.41	7.16e-21	3.04e-19
HBEGF	2.41	1.24e-91	4e-89
MT1E	2.41	1.79e-20	7.43e-19
CLGN	2.42	0.000105	0.00112
SERPINB2	2.43	3.42e-08	6.32e-07
NPHS1	2.45	0.000144	0.00148
SERPINA1	2.46	6.53e-103	2.78e-100
ACSL1	2.47	2.14e-98	8e-96
FAM110B	2.54	1.06e-15	3.46e-14
ADAMTS14	2.55	1.03e-47	1.31e-45
CDK1	2.55	4.75e-14	1.41e-12
GPR84	2.56	1.47e-82	3.76e-80
PLAUR	2.56	4e-78	9.02e-76
WNT5A	2.58	2.84e-23	1.4e-21
CACNA2D3	2.58	6.61e-06	8.87e-05
SIAH3	2.59	2.93e-06	4.15e-05
OSMR	2.59	9.6e-07	1.47e-05
FAM108C1	2.6	8.78e-36	7.06e-34
KRT86	2.64	4.89e-25	2.63e-23
MMP14	2.65	7.41e-118	3.86e-115
CLEC4E	2.68	6.06e-89	1.77e-86
CCNE2	2.7	1.21e-05	0.000155
GLIS3	2.73	7.83e-36	6.34e-34
GUCY1B2	2.74	9.81e-09	1.95e-07
LRRC38	2.78	5.26e-08	9.54e-07
BMP6	2.85	3.3e-18	1.25e-16
PAPLN	2.89	2.4e-47	3.02e-45
SIGLEC5	2.9	3.25e-37	2.83e-35
SLC9A7P1	2.93	1.42e-19	5.7e-18
MT1M	2.95	7.66e-15	2.37e-13
KL	2.96	1.5e-06	2.24e-05
CXCL1	2.99	1.98e-11	4.94e-10
SLC7A7	3.01	3.92e-58	6.39e-56
CCL23	3.01	7.9e-07	1.23e-05
TRPM2	3.03	3.04e-135	2.19e-132
CXCL6	3.09	1.16e-05	0.00015
LOC100652730	3.1	4.19e-08	7.69e-07
SGIP1	3.19	3.45e-05	0.00041
TRPV4	3.21	0.000328	0.00312
FJX1	3.22	1.44e-13	4.12e-12
GJA1	3.26	0.000136	0.0014
CES1	3.31	1.7e-24	8.98e-23
GPR124	3.35	3.22e-11	7.83e-10
PNPLA1	3.36	2.14e-39	1.99e-37
FGF2	3.37	1.68e-08	3.22e-07
LARP6	3.39	4.11e-29	2.65e-27
STEAP3	3.41	1.12e-08	2.19e-07
KREMEN1	3.43	3.43e-162	3.21e-159
TDRD9	3.43	1.1e-27	6.55e-26
ZDHHC19	3.51	3.48e-06	4.86e-05
FAM124A	3.54	1.21e-38	1.1e-36
SERPIND1	3.58	1.46e-10	3.37e-09
SH3PXD2B	3.61	5.82e-35	4.52e-33
IGFN1	3.68	3.2e-122	2e-119
C3	3.69	3.89e-37	3.37e-35
DYSF	3.72	1.82e-34	1.4e-32
SBSN	3.9	1.73e-07	2.96e-06
SLC24A3	3.92	2.11e-14	6.37e-13
HAS1	4	6.37e-10	1.4e-08
TMEM132A	4.09	4.62e-17	1.66e-15
ITGB3	4.26	2.73e-141	2.13e-138
TNFRSF6B	4.41	4.39e-43	4.78e-41
DDAH1	4.43	0.00014	0.00145
C9orf70	4.58	3.88e-05	0.000456
RETN	4.72	6.23e-23	3.01e-21
ATOH8	4.78	2.41e-07	4.08e-06
TBX3	4.95	3.11e-07	5.16e-06
C20orf160	5.17	6.26e-165	6.51e-162
IL36B	6.02	6.68e-14	1.96e-12
CA12	6.34	2.19e-06	3.17e-05
FLJ36644	12.99	0.0011	0.0091
CDC42EP5	13.41	0.00071	0.00622
LOC100507410	13.58	3.02e-05	0.000363
